# Supplementary material for: Analysis of the Role of KLF4 in the Regulation of Porcine Epidemic Diarrhea Virus Infection
Source: Animals (Basel). 2025 Aug 11;15(16):2343. doi: 10.3390/ani15162343 (PMC12382836; doi:10.3390/ani15162343)
Supplement: Supplementary file 1 [file animals-15-02343-s001.zip]

Archive with 2 entries (2 files):
- Supplement figures.pdf
- Supplementary Tables.xlsx
