# Supplementary material for: Analysis of the Role of KLF4 in the Regulation of Porcine Epidemic Diarrhea Virus Infection
Source: Animals (Basel). 2025 Aug 11;15(16):2343. doi: 10.3390/ani15162343 (PMC12382836; doi:10.3390/ani15162343)
Supplement: Supplementary file 1 [file animals-15-02343-s001.zip › Supplementary Tables.xlsx]

## Sheet: Table S1
Table S1 Sequences of the sgRNAs targeting the KLF4 gene
Name	sequence (5'-3')
KLF4-sgRNA1	F: CTCACCATGGCCGAGTCCCGCGG
	R: AAACGCAGGTGCCCCGAATAACGTC
KLF4-sgRNA2	F: CACCGACAACACTCACGTTATTCG
	R: AAACCGAATAACGTGAGTGTTGT
KLF4-sgRNA3	F: CACCGACAGCCATGTCAGACTCGCC
	R: AAACGGCGAGTCTGACATGGCTGT

## Sheet: Table S2
Table S2 Primer sequences for qRT-PCR amplification of target genes
Gene	Primer sequence (5'-3')				Product length (bp)
KLF4	F: TCAGTCCCGGGGAATCGTAG				279
	R: ACACAGGTGAGAAACCTTACCA
PEDV M	F: AGGTCTGCATTCCAGTGCTT				216
	R: GGACATAGAAAGCCCAACCA
IFN-α	F: CAACTCTCCTCACGGTCCTG				266
	R: TGTGCTGAAGAGCTGGAAGG
IFN-b	F: TGCATCCTCCAAATCGCTCT				139
	R: ATTGAGGAGTCCCAGGCAAC
TNF-α	F: GCACTGAGAGCATGATCCGAGA				121
	R: GCGACCAGGAGGAAGGAGAAGA
IL8	F: CCACACCTTTCCACCCCAAA				179
	R: TTGTTGCTTCTCAGTTCTCTTCA
ACOD1	F: AAGTGTTCTGGCCTTGACCT				117
	R: TGATGGGGGATGAAATCTCTTT
C3	F: CCAACAGGGAGTGCAACGA				70
	R: TGACTCCGTGTCTGGGACTTG
CD59	F: CTTAGGTCACAGCCTGCAGTG				111
	R: GGCACGGCTTCAACGAAGAT
IL19	F: CGAGGTCTCAGGAGGTGTCT				111
	R: GATGGTGACATTTTGCATGG
IL1A	F: GTGCTCAAAACGAAGACGAACC				110
	R: CATATTGCCATGCTTTTCCCAGA
IL6R	F: GAGGAGTTTGGACACGGCTT				126
	R: ATTAGTGGTAGGTGCCTGCG
MX1	F: GTCATCGGGGACCAGAGTTC				164
	R: TCCCGGTAACTGACTTTGCC
OAS1	F: AGAGTCCACGACGGGAGAACC				111
	R: ACTGACCCAGGGCATCAAAGG
RIPK3	F: CTCCATGCCAAGCTAGCAGA				111
	R: CAGTTCTGGGGCCAAGTAGG
TLR7	F: GTATGGGCAGACCTTGGACC				231
	R: ACTTCCAGGTTGCGTAGCTC
TLR9	F: CCACCGAAGAGCTGAAGGAG				273
	R: GCATCTTCAACCGTACAGGG
GAPDH	F: ACATCATCCCTGCTTCTACTGG				188
	R: CTCGGACGCCTGCTTCAC

## Sheet: Table S3
Table S3 Statistics for RNA-seq data
Sample Name	Raw Reads	Clean reads	Error rate	Q20	Q30	GC percent	unique map
CTR_1	48014880	47079382	0.03	97.52	93.64	53.67	42134014(89.5%)
CTR_2	47067216	46118872	0.03	97.64	93.89	54.13	41385952(89.74%)
CTR_3	45547252	44768480	0.03	97.41	93.32	54.43	40136988(89.65%)
KLF4_KO_1	44001114	43031734	0.02	98.21	94.82	51.16	39881277(92.68%)
KLF4_KO_2	41759854	40699848	0.02	98.16	94.69	51.44	37743258(92.74%)
KLF4_KO_3	43955936	42799798	0.02	98.39	95.21	51.19	39826884(93.05%)
PEDV_1	45727422	45014924	0.02	98.23	94.96	51.72	41416593(92.01%)
PEDV_2	42939750	41961586	0.02	98.25	94.93	51.37	38812034(92.49%)
PEDV_3	45098726	44120664	0.02	98.23	94.91	51.32	40753631(92.37%)
PEDV_KLF4_KO_1	41969714	40789086	0.02	97.98	94.27	51.87	37661834(92.33%)
PEDV_KLF4_KO_2	45102182	43697436	0.02	98.33	95.16	52.74	40446704(92.56%)
PEDV_KLF4_KO_3	42465510	41105644	0.02	98.26	94.99	51.53	37967347(92.37%)

## Sheet: Table S4
Table S4 DEGs between PEDV-infected and mock-infected cells
Gene ID	Gene name	log2 FoldChange	p value	adjusted p value
100521013	CLEC2D	9.27466	1.27e-14	8.92e-14
100524761	KCTD12	8.55691	4.33e-285	5.35e-282
100515322	CDH2	8.51084	2.18e-79	1.75e-77
100622457	IL20RA	7.71387	2.44e-19	2.35e-18
100739471	RFTN2	7.67003	1.42e-09	6.83e-09
100738275	REPS2	7.65339	8.28e-25	1.06e-23
110255922	CD7	7.62252	3.94e-13	2.49e-12
100623351	LOC100623351	7.54775	2.96e-09	1.38e-08
100156797	SPACA1	7.41046	1.01e-08	4.47e-08
100101475	MMP12	7.3624	1.09e-08	4.81e-08
100152001	COL3A1	7.2991	1.86e-21	2e-20
100737218	LOC100737218	7.20287	2.59e-08	1.11e-07
100152257	NTNG1	7.18642	2.75e-08	1.17e-07
397320	MMP1	7.01861	2.94e-08	1.25e-07
100510975	LOC100510975	6.97337	1.14e-07	4.56e-07
110257730	LOC110257730	6.95741	2.5e-08	1.07e-07
100155208	RSPO3	6.95315	1.8e-07	7.09e-07
100517917	ADAMDEC1	6.93931	2.39e-07	9.34e-07
100625258	TP63	6.87103	1.15e-23	1.39e-22
100622020	SLC8A1	6.86262	4.33e-08	1.8e-07
100623423	GAP43	6.73004	4.25e-07	1.61e-06
100157644	TMEM200A	6.7199	6.54e-44	1.9e-42
100512141	DOCK10	6.70678	4.68e-10	2.33e-09
100153917	SLITRK6	6.63403	2.74e-07	1.06e-06
100519924	TPRG1	6.62642	8.13e-07	3.01e-06
102165569	LOC102165569	6.5363	1.41e-06	5.08e-06
106506610	LOC106506610	6.51642	2.89e-07	1.12e-06
100624681	LOC100624681	6.50347	3.21e-07	1.24e-06
100169744	CXCL11	6.43588	1.02e-08	4.52e-08
102167727	LOC102167727	6.42351	7.77e-07	2.88e-06
100152749	CA12	6.42045	4.76e-07	1.81e-06
100524951	ACOD1	6.35623	4.82e-06	1.63e-05
100526081	HTR1A	6.28917	6.53e-06	2.17e-05
397666	MYL1	6.27179	7.1e-06	2.36e-05
100517063	GABRB2	6.26396	1.42e-05	4.58e-05
396979	PIK3CG	6.16147	1.26e-05	4.08e-05
100152470	SLITRK1	6.10211	2.55e-05	7.94e-05
102166782	LOC102166782	6.08231	2.03e-05	6.4e-05
100861538	RN18S	6.07245	5.55e-62	2.82e-60
396925	VCAM1	6.06643	8.79e-77	6.6e-75
100154648	PLPPR1	6.06473	2.31e-05	7.22e-05
100156724	HDC	6.0462	2.08e-05	6.55e-05
100156768	STMN2	6.01491	1.1e-17	9.5e-17
100516701	SCN9A	6.0075	5.51e-06	1.85e-05
100518798	LOC100518798	6.00518	3.14e-05	9.67e-05
100155458	CLVS2	6.00071	3.02e-05	9.31e-05
396959	ANKRD1	5.99331	7.05e-51	2.64e-49
100620701	ECM1	5.98667	0	0
110255616	LOC110255616	5.97783	3.43e-05	0.000105123
403106	CYP2C32	5.97077	3.57e-05	0.000109128
100519741	GDF2	5.9275	3.78e-05	0.000115375
100513636	LOC100513636	5.86898	5.87e-05	0.000175014
100158046	ST8SIA2	5.83775	1.91e-34	3.84e-33
100525348	ADGRL4	5.78715	1.73e-12	1.04e-11
100522335	QRFPR	5.7562	2.79e-07	1.08e-06
110261602	LOC110261602	5.74547	1.61e-05	5.14e-05
102157618	LOC102157618	5.7401	1.54e-05	4.93e-05
100515191	TSLP	5.72639	0.000101968	0.000294664
100522202	GNG11	5.70754	8.25e-16	6.31e-15
102166359	LOC102166359	5.69049	0.000160071	0.000450982
780437	ODAM	5.68492	0.000180005	0.00050294
100627965	SOX5	5.67727	0.000124455	0.00035518
100738910	PRRX1	5.66523	1.34e-76	1e-74
102162245	RTL9	5.64273	4.62e-05	0.000139524
494019	CXCL10	5.61446	2.96e-32	5.41e-31
106508422	LOC106508422	5.60687	6.56e-36	1.41e-34
110262020	LOC110262020	5.60055	0.000407489	0.00108477
106508047	LOC106508047	5.51318	1.22e-06	4.43e-06
397004	SSTR1	5.47911	5.94e-05	0.000177009
396880	CXCL8	5.47642	0	0
397508	SELE	5.44452	6.93e-05	0.000204648
431672	DDX4	5.44363	0.000364476	0.000976853
106504178	LOC106504178	5.43469	0.000566207	0.00147448
106506887	LOC106506887	5.38416	0.000499024	0.00131075
100623023	MLIP	5.37733	0.000487066	0.00128115
110256023	LOC110256023	5.37678	0.000592062	0.00153727
100037941	PDE4B	5.34099	3.89e-37	8.69e-36
100515345	LOC100515345	5.3372	0.000151171	0.00042753
100516204	LRRC7	5.30867	2.87e-13	1.83e-12
100517508	CD226	5.30825	0.000905273	0.00228773
100524161	PDGFD	5.30255	4.31e-06	1.47e-05
100520160	CNR1	5.29952	0.0011325	0.00281402
100522952	ADAMTS5	5.29108	1.73e-37	3.93e-36
102158145	LOC102158145	5.2884	1.02e-12	6.21e-12
100155122	EID1	5.27699	5.88e-13	3.66e-12
396945	SERPINE1	5.27358	3.15e-48	1.06e-46
397009	ANGPT1	5.26994	2.45e-08	1.05e-07
397120	SHAS2	5.25069	2.53e-33	4.82e-32
100512640	CCDC129	5.23143	3.3e-17	2.78e-16
100524363	PRR16	5.20915	1.97e-10	1.01e-09
110259490	LOC110259490	5.20872	0.00019499	0.000541868
100511536	MME	5.20674	6.79e-08	2.77e-07
497237	SCG2	5.17882	0.000233826	0.000643144
110261309	LOC110261309	5.17343	0.000221486	0.000611104
100517107	GPRIN3	5.17157	2.78e-29	4.49e-28
396844	NPPB	5.16587	0.00214182	0.00506864
100519212	TRPV1	5.15764	0.00143194	0.00349302
106508962	LOC106508962	5.13476	2.46e-14	1.7e-13
100519447	MFAP3L	5.11857	2.3e-50	8.37e-49
106504448	LOC106504448	5.1041	0.00174387	0.00418944
397670	RHCE	5.09175	0.00180762	0.00433361
100516839	WNT2	5.0876	0.00190445	0.00454109
100513047	ZNF660	5.08446	0.00030511	0.000825859
100157954	ADAM7	5.08063	0.00260605	0.00608341
100519719	FAM167B	5.03946	1.83e-05	5.8e-05
100155399	PNLIPRP1	5.03273	0.00266741	0.0062149
100520491	LOC100520491	5.02824	0.00316157	0.00726225
100152510	CTHRC1	5.02373	4.44e-17	3.7e-16
110261188	LOC110261188	5.01501	0.00261697	0.00610736
397126	PTGFR	4.99551	3.76e-17	3.16e-16
100152427	SULF1	4.93965	4.63e-118	8.34e-116
106510042	LOC106510042	4.93903	0.00328257	0.00751785
106507819	LOC106507819	4.92512	0.00299835	0.00691903
106508222	LOC106508222	4.92033	0.00329866	0.00754952
100623035	LOC100623035	4.91864	0.000590122	0.00153288
100525960	VEGFC	4.89368	1.57e-101	2.14e-99
100157330	CLSTN2	4.88011	1.18e-48	4.07e-47
100155684	FCRL5	4.81948	0.00448668	0.0100448
100736987	GPR85	4.81929	0.00454382	0.0101666
110255235	LOC110255235	4.81856	0.00563255	0.0123991
492313	THBS1	4.80644	0	0
100337682	CRHBP	4.79379	9.51e-07	3.48e-06
100154771	RAB27B	4.78573	0.000106275	0.000306449
106508897	LOC106508897	4.77485	1.91e-08	8.26e-08
100520139	ZNF8	4.74622	5.31e-06	1.79e-05
100511522	C9H11orf87	4.72676	0.0068829	0.0149069
102157658	LOC102157658	4.72203	2.1e-114	3.58e-112
397052	SULT1E1	4.72158	0.00740717	0.0159238
110261321	LOC110261321	4.71549	0.00686236	0.014868
445529	PDYN	4.70961	0.00851028	0.0181063
100516263	SLAMF9	4.70862	4.17e-08	1.74e-07
100271728	TRPC6	4.70371	0.00188102	0.00448916
100520818	LOC100520818	4.69596	6.91e-13	4.27e-12
100415806	SPATA16	4.67476	4.15e-22	4.59e-21
100294688	UBD	4.65843	7.5e-08	3.05e-07
100515809	LOC100515809	4.63428	3.05e-09	1.42e-08
110255833	LOC110255833	4.63188	0.00833396	0.017772
110257267	LOC110257267	4.63171	0.00883368	0.018736
100515364	CAMK4	4.62996	9.31e-09	4.14e-08
100520289	MAP7D3	4.62076	0.00827238	0.0176487
102167899	LOC102167899	4.60991	0.00956696	0.0201442
106509423	LOC106509423	4.6095	0.00935584	0.0197355
106505782	LOC106505782	4.60926	0.00958286	0.0201751
100519927	TWIST2	4.56593	7.16e-06	2.38e-05
100737222	C8H4orf26	4.56551	8.92e-24	1.07e-22
100156962	LOC100156962	4.55125	0.0023156	0.00545277
100144442	F2	4.54219	6.71e-51	2.51e-49
102165728	LOC102165728	4.52058	0.0200701	0.0395347
110257402	KCNQ2	4.51759	3.01e-10	1.51e-09
102162280	LOC102162280	4.50796	0.0145601	0.0295504
100513982	LOC100513982	4.48917	1.3e-10	6.76e-10
110261070	LOC110261070	4.48729	0.0195106	0.0385843
100155292	CPNE6	4.48438	1.45e-12	8.77e-12
733666	KCNS3	4.4695	3.12e-07	1.2e-06
110260389	LOC110260389	4.45494	8.59e-06	2.83e-05
100513296	LOC100513296	4.44894	3.81e-81	3.21e-79
100513866	SLC44A5	4.41552	3.73e-34	7.38e-33
100524496	TMEM52B	4.4086	0.00413368	0.00931409
397021	TAGLN	4.39816	1.46e-215	8.71e-213
106506612	LOC106506612	4.39684	0.0192947	0.038198
110257377	COL20A1	4.39109	0.0193517	0.0382993
397115	ARG1	4.3886	4.14e-302	5.91e-299
100153986	CACNA2D3	4.38519	1.43e-06	5.13e-06
396811	PTGER3	4.38429	0.0176585	0.0352182
100525161	C4H8orf46	4.38402	0.0168439	0.0337534
100521069	LOC100521069	4.38354	0.000450033	0.00119016
106504831	LOC106504831	4.38331	0.0199124	0.0392454
110256409	LOC110256409	4.37138	0.022538	0.0439341
100520091	LOC100520091	4.36628	0.0047151	0.010527
100525792	GABRP	4.34293	2.87e-197	1.56e-194
110262126	LOC110262126	4.33133	3.08e-05	9.5e-05
100739717	THSD7A	4.32215	8.1e-20	8.05e-19
100154222	EPHA7	4.31041	3.32e-11	1.81e-10
100513671	LOC100513671	4.30822	2.9e-16	2.29e-15
106506514	LOC106506514	4.30245	0.000607769	0.00157519
100511794	LOC100511794	4.30209	3.52e-05	0.000107776
100513741	LOC100513741	4.30174	0.00630781	0.0137679
106506851	LOC106506851	4.29221	4.51e-11	2.44e-10
106504613	LOC106504613	4.28004	0.00546095	0.0120514
100523848	SIGLEC11	4.26903	1.89e-06	6.72e-06
110257659	LOC110257659	4.26113	3.2e-26	4.39e-25
397346	MMP13	4.2609	6.83e-31	1.17e-29
100514266	RPL10L	4.24194	0.0246951	0.0476928
100625630	PLEKHG7	4.23453	0.025798	0.0495647
396960	ALB	4.21431	0.00744713	0.0160041
100517760	PTPN22	4.20997	1.62e-137	4.47e-135
100627882	CYTIP	4.20369	0.00722539	0.0155673
106508176	DKK4	4.19589	0.000908907	0.00229598
100625971	LOC100625971	4.19582	0.00776887	0.0166415
100511410	PDZRN3	4.19253	5.45e-32	9.86e-31
448816	STS	4.18822	0.0113736	0.0236105
100156235	CLDN23	4.18754	0.0101246	0.0212028
100521167	DGKI	4.18629	3.68e-25	4.79e-24
110261204	LOC110261204	4.18571	0.000972273	0.00244406
106506219	LOC106506219	4.17721	4.03e-12	2.35e-11
100623270	LOC100623270	4.17213	2.81e-08	1.2e-07
100627178	CPPED1	4.16609	7.32e-11	3.9e-10
397296	SFTPB	4.16095	7.45e-05	0.000219174
100519582	NAP1L3	4.15926	1.77e-10	9.1e-10
100514238	ERICH3	4.15923	2.97e-08	1.26e-07
100152404	HEY2	4.15907	6.6e-05	0.000195284
100037271	ENPP1	4.15492	1.29e-47	4.24e-46
106509408	LOC106509408	4.13862	0.00925662	0.0195462
100157019	VAX1	4.12234	0.00917723	0.019394
100520161	LRRN3	4.11028	6.53e-06	2.18e-05
403103	CYP1A1	4.09177	3.13e-134	8.18e-132
106509979	LOC106509979	4.06914	1.05e-05	3.42e-05
403215	CYP2C49	4.0689	6.38e-07	2.39e-06
100520194	BTBD11	4.06233	0.0124769	0.025651
102161990	RFX6	4.06037	0.00245016	0.00574773
110261327	ZNF416	4.05565	0.00165554	0.00399744
110261383	LOC110261383	4.04992	0.0128042	0.0262773
106505308	PCDH9	4.04562	0.0121616	0.0250695
397590	PTGS2	4.03695	1.21e-64	6.64e-63
100516728	RFX8	4.02857	2.52e-12	1.49e-11
733640	PRKG1	4.02671	7.48e-09	3.35e-08
445002	FST	3.98882	4.64e-08	1.93e-07
110257594	LOC110257594	3.98524	1.64e-05	5.25e-05
100155596	HRK	3.98131	1.51e-06	5.43e-06
100152537	TMEM255A	3.97425	1.03e-62	5.3e-61
110262096	LOC110262096	3.97399	0.00386355	0.00875302
100519992	LSMEM1	3.97204	0.0155241	0.0313458
396666	GAL3ST2	3.9509	3.63e-11	1.98e-10
100524509	PRDM6	3.94988	5.69e-06	1.91e-05
100152534	C1H15orf48	3.94187	1.37e-28	2.12e-27
100037304	CPE	3.9273	2.63e-05	8.17e-05
100511329	ZNF829	3.91665	0.00303032	0.00698499
106508120	LOC106508120	3.91004	0.00297279	0.00686347
100512237	ZNF134	3.90949	3.06e-05	9.42e-05
100520687	PLA2G4A	3.89553	3.19e-75	2.27e-73
100154892	LOC100154892	3.89139	0.0207411	0.0407483
396870	PPBP	3.87285	0.0222265	0.0433588
100518920	ASCL3	3.86735	0.0179368	0.0357158
100514623	MAMDC2	3.85939	2.33e-22	2.61e-21
397495	BDNF	3.85671	5.27e-05	0.000158026
100521702	LOC100521702	3.8509	2.04e-17	1.74e-16
100623437	DSC3	3.84021	1.36e-87	1.34e-85
396939	MMP20	3.83199	8.28e-05	0.000241939
110257799	LOC110257799	3.82905	0.00413535	0.00931672
100156650	EPHA6	3.82287	0.00012242	0.000349845
100157904	WDFY4	3.81875	1.05e-18	9.7e-18
100512382	KCND2	3.81797	2.16e-19	2.08e-18
100153010	FAM78B	3.80582	6.51e-05	0.000192714
100514841	TSPAN11	3.80536	0.00472189	0.0105383
100621659	AIRE	3.80097	8.25e-29	1.29e-27
100188979	EPHA4	3.79271	1.52e-155	5.03e-153
406191	TNFSF10	3.78186	3.43e-57	1.54e-55
102163598	LOC102163598	3.7742	0.024838	0.0479162
110261367	LOC110261367	3.77129	1.83e-05	5.8e-05
102165168	LOC102165168	3.76611	0.00484458	0.0107991
100621090	GADD45B	3.76195	5.78e-180	2.61e-177
102167708	LOC102167708	3.76152	0.000717804	0.00183955
100154962	PTPRR	3.76124	0.00102816	0.00257442
102163100	LOC102163100	3.75441	0.0260452	0.0499774
100155672	SLC30A8	3.71164	1.38e-05	4.45e-05
100156073	LOC100156073	3.70447	0.00682412	0.0147921
100739673	LOC100739673	3.69735	0.00590591	0.0129563
100524994	CEACAM16	3.6971	3.62e-06	1.24e-05
397411	MMP7	3.69257	2.8e-21	2.98e-20
100739669	ZEB2	3.69069	1.61e-36	3.51e-35
397464	SCT	3.68856	0.00759204	0.0162967
102158335	LOC102158335	3.68389	2.99e-16	2.36e-15
100516145	LOC100516145	3.67199	2.74e-05	8.49e-05
100151938	GBP1	3.66494	1.48e-56	6.46e-55
102162220	GOLGA7B	3.6621	4.71e-33	8.85e-32
100737194	SEMA5A	3.66154	0.0078441	0.0167891
100153791	CYR61	3.65457	0	0
100127352	FOXP2	3.62782	2.03e-14	1.41e-13
110261133	LOC110261133	3.62737	0.00867311	0.0184274
100153287	HCAR1	3.62674	2.93e-05	9.06e-05
110258353	ASPG	3.60427	0.00132145	0.00324784
100521421	ARMCX3	3.60321	0.00127959	0.00315373
100512803	VWDE	3.58905	1.09e-22	1.25e-21
100158219	FAM26F	3.56939	0.00199636	0.00474317
100049698	SNCAIP	3.56449	0.00169837	0.00409126
396836	LEPR	3.56202	7.2e-05	0.00021215
106507314	LOC106507314	3.55595	0.00173562	0.00417071
100514961	GLT8D2	3.53933	1.49e-09	7.11e-09
100519353	BBOX1	3.53597	5.61e-08	2.31e-07
100520542	ANO5	3.53593	6.96e-43	1.96e-41
100626904	IL1R1	3.52518	3.27e-18	2.93e-17
100125829	MUC13	3.52193	0.0015973	0.00386639
100621416	DACT1	3.51412	3.56e-50	1.29e-48
100621727	KLHL32	3.51195	1.16e-06	4.22e-06
110261306	LOC110261306	3.50825	1.9e-06	6.74e-06
100737597	LOC100737597	3.49337	2.19e-07	8.56e-07
100622618	FAT4	3.49184	9.14e-46	2.84e-44
100525036	ERAP2	3.48862	4.17e-09	1.92e-08
396677	F3	3.48337	4.53e-38	1.05e-36
100523323	NOX4	3.46752	8.47e-39	2.02e-37
110261495	LY6G6C	3.46741	3.15e-48	1.06e-46
106508640	LOC106508640	3.46699	0.0153171	0.0309649
100156403	LRRC8C	3.44855	5.22e-133	1.33e-130
100524749	PADI4	3.44493	0.00118875	0.00294355
110261310	ZNF304	3.43558	0.00263143	0.00613753
110257791	LOC110257791	3.42728	0.00335505	0.00767436
102163961	TNN	3.42426	1.84e-76	1.37e-74
100521443	CDC42EP3	3.41761	3.99e-150	1.25e-147
100157952	HEY1	3.40567	1.46e-06	5.26e-06
613132	MYBPH	3.39792	0.00471197	0.0105225
100737585	LOC100737585	3.39107	9.05e-06	2.97e-05
100737989	LIPH	3.38678	0.00387649	0.0087794
100626978	ID3	3.37865	0	0
106504955	LOC106504955	3.35582	0.000204217	0.000565647
397309	HTR1D	3.34672	6.78e-10	3.34e-09
102159093	LOC102159093	3.34072	0.0052728	0.0116625
100518643	IL33	3.33857	0.00410989	0.00926724
110255804	LOC110255804	3.33223	2.01e-05	6.34e-05
396775	TIMP3	3.33213	9.13e-269	9.41e-266
397075	UPK2	3.32865	4.06e-08	1.7e-07
100624047	LRP1B	3.32525	0.00142412	0.00347532
110262229	LOC110262229	3.31676	0.000322353	0.000870373
100154565	RHOV	3.31526	0.0223896	0.0436585
106507718	LOC106507718	3.31506	0.00131325	0.00322983
100520144	TFPI2	3.31351	1.99e-175	8.78e-173
100524974	TRIM44	3.30739	0.0210384	0.0412668
414911	EDNRB	3.30328	0.0253773	0.0488373
100525396	LOC100525396	3.27168	2.48e-118	4.56e-116
100523789	LOC100523789	3.24618	0.0260482	0.0499778
100517042	GABRG1	3.23922	0.000380318	0.00101725
100037296	TLR7	3.22131	0.00182982	0.00438003
100294683	CLDN22	3.21386	0.000144023	0.000408249
100516578	CCDC80	3.20165	6.16e-49	2.14e-47
733702	CD36	3.19915	0.00963686	0.0202706
396919	MAN1A1	3.19692	2.43e-11	1.34e-10
100514469	LOC100514469	3.19599	7.41e-11	3.94e-10
110259891	LOC110259891	3.19411	0.000463664	0.00122307
100621741	CSMD3	3.19391	2.81e-06	9.78e-06
110259927	LOC110259927	3.17857	0.000176395	0.000493745
397208	CSF2	3.17517	1.29e-08	5.66e-08
100515640	DIS3L	3.15835	7.89e-18	6.89e-17
102164072	LOC102164072	3.15057	2.43e-06	8.52e-06
100517088	CREG2	3.13834	7.29e-18	6.37e-17
100511654	SERTAD4	3.13229	2.87e-35	5.96e-34
397681	APOA4	3.1302	1.64e-29	2.68e-28
100515544	SOAT2	3.12756	2.15e-18	1.95e-17
100522957	UNC80	3.12193	6.35e-05	0.000188481
100152126	ZSCAN12	3.1216	0.0142791	0.0290467
396557	PGLYRP2	3.10577	9.48e-11	5e-10
106507457	LOC106507457	3.09849	7.16e-05	0.000211048
397086	TNF	3.09718	0.0147676	0.0299389
396583	SNAI1	3.08245	2.77e-73	1.87e-71
100511446	RASGRP3	3.07796	0.00115458	0.00286389
100522220	LOC100522220	3.07466	0.0182876	0.0363791
396865	CHI3L1	3.07384	1.39e-08	6.09e-08
397405	TYROBP	3.07151	1.11e-12	6.78e-12
106504234	LOC106504234	3.06433	2.62e-05	8.17e-05
100155153	NR2E1	3.06413	3.45e-05	0.000105649
100627238	CARD6	3.0612	7.33e-123	1.58e-120
100525259	FAM171B	3.05946	2.85e-33	5.41e-32
100157012	GDAP1	3.05488	2.32e-28	3.54e-27
100516065	EDIL3	3.05248	1.38e-27	2.02e-26
100152112	ABCA1	3.05181	1.08e-270	1.18e-267
100233225	VGLL3	3.05168	1.84e-58	8.55e-57
100625354	CRISPLD2	3.04999	1.48e-10	7.66e-10
100511431	CRB2	3.04567	3.32e-36	7.19e-35
100514765	LOC100514765	3.0433	9.49e-11	5e-10
100522411	LOC100522411	3.03674	6.95e-05	0.000204951
100156168	PRSS35	3.0308	4.02e-67	2.33e-65
100520035	PCDH7	3.02738	6.07e-122	1.29e-119
100515171	LOC100515171	3.02458	2.53e-15	1.87e-14
100154415	LOC100154415	3.01809	6.23e-11	3.33e-10
100511665	MSR1	3.00686	0.0152319	0.0308161
100623157	LOC100623157	3.00415	3.83e-07	1.46e-06
110259931	LOC110259931	3.00228	2.95e-24	3.67e-23
100627762	ZNF33B	2.99915	7.12e-11	3.79e-10
100516458	TNFSF18	2.99869	4e-13	2.52e-12
100157413	SASH1	2.99605	1.75e-11	9.72e-11
397570	OAS1	2.98618	3.06e-83	2.73e-81
100624617	GPR152	2.98422	6.61e-07	2.46e-06
110260820	LOC110260820	2.98314	1.27e-06	4.59e-06
664653	DKK3	2.9747	2.29e-30	3.84e-29
102164536	AHSP	2.97381	0.0196062	0.0387398
106510106	LOC106510106	2.97272	0.00496719	0.0110432
100524359	LOC100524359	2.97008	8.87e-13	5.45e-12
100620992	LOC100620992	2.9605	6.23e-21	6.5e-20
110262155	PCDH18	2.95619	1.57e-10	8.13e-10
110259059	LOC110259059	2.9516	0.0203558	0.0400507
100144591	CYBRD1	2.94338	2.04e-51	7.76e-50
397479	NR4A3	2.93916	1.58e-07	6.26e-07
110261043	LOC110261043	2.93908	0.000759201	0.00193974
100158108	LOC100158108	2.93532	8.18e-57	3.63e-55
100157279	POU3F2	2.93048	0.0031263	0.00718925
100134968	SYCP2	2.92973	1.2e-69	7.39e-68
100736738	PDGFRL	2.92946	9.61e-34	1.88e-32
100158178	TGM5	2.92251	2.19e-12	1.3e-11
733657	FBXO32	2.91858	5.33e-43	1.51e-41
100737730	LOC100737730	2.8992	1.24e-06	4.5e-06
733609	DBH	2.89455	0.000161081	0.000453424
100511621	C1QTNF4	2.89243	0.00898784	0.0190307
100521730	ZNF667	2.89195	1.09e-31	1.94e-30
100623239	ARHGAP45	2.88491	2.98e-24	3.7e-23
110260334	LOC110260334	2.87837	7.17e-07	2.66e-06
rna78614	-	2.87604	0.00276699	0.00642413
100522322	TMEM82	2.87456	0.000629161	0.00162586
100737517	SLC40A1	2.8735	6.68e-22	7.3e-21
396915	EDN1	2.87286	0.00151993	0.00369163
448812	IGFBP3	2.86367	1.93e-302	2.98e-299
100302505	KPNA7	2.85791	2.02e-07	7.93e-07
100144419	GNAI1	2.85476	1.3e-193	6.71e-191
100524346	ZNF804A	2.85382	0.000222775	0.000614388
100525417	LOC100525417	2.83585	4.2e-05	0.000127148
100155466	ARHGDIB	2.83312	2.62e-89	2.7e-87
100525094	SASH3	2.83174	7.37e-10	3.62e-09
110259306	PGBD2	2.8306	0.0034683	0.00790901
100625589	LAMA1	2.82983	2.91e-73	1.96e-71
100620228	UMODL1	2.81724	0.0106419	0.0222059
397671	PPARG	2.81169	4.15e-107	6.25e-105
100156944	HECTD2	2.80036	3.51e-18	3.13e-17
110255181	LOC110255181	2.79096	4.93e-06	1.67e-05
100521903	ZNF582	2.78654	2.03e-08	8.76e-08
100517871	DOK6	2.77776	1.17e-24	1.49e-23
100524399	GPR87	2.77734	3.98e-15	2.9e-14
100524940	LOC100524940	2.77565	4.93e-12	2.86e-11
100337670	AMZ1	2.76683	0.000116178	0.000333138
102161056	LOC102161056	2.76668	1.12e-33	2.18e-32
100152957	EPB42	2.75424	0.00233228	0.00548855
110261312	LOC110261312	2.75381	0.011617	0.0240578
497061	ADAMTS1	2.75069	4.7e-175	1.98e-172
100524634	NPFFR2	2.74836	6.32e-05	0.000187635
100626682	FJX1	2.74782	5.31e-41	1.38e-39
397408	PKIA	2.74743	7.23e-91	7.93e-89
100157058	FILIP1L	2.74719	8.1e-29	1.27e-27
100522230	LOC100522230	2.74594	0.00892659	0.0189096
100739671	ESM1	2.73382	1.01e-13	6.67e-13
100623627	ZNF583	2.73208	1.82e-05	5.77e-05
414904	CXCL2	2.72831	2.93e-174	1.18e-171
100622156	TNFAIP3	2.72673	6.27e-216	3.88e-213
100626324	AMPH	2.72532	7.82e-08	3.17e-07
100621654	FAM3D	2.72326	6.17e-17	5.1e-16
110257620	GIMAP1	2.7147	0.0170616	0.034138
100524695	SLC39A8	2.70747	5.14e-37	1.14e-35
110260208	LOC110260208	2.70623	1.66e-18	1.51e-17
102162336	LOC102162336	2.69385	1.96e-20	1.99e-19
100153365	CD83	2.693	1.07e-16	8.69e-16
100517010	CAVIN2	2.68968	9.28e-71	5.75e-69
100316850	TMOD1	2.68871	3.87e-05	0.000117848
110259364	TBXA2R	2.68803	0.00841823	0.017931
102158403	ZNF792	2.68378	2.81e-06	9.8e-06
100152368	EGLN3	2.68171	7e-13	4.32e-12
110260235	LOC110260235	2.67641	0.000573951	0.0014938
100738612	ATF3	2.67531	1.12e-208	6.29e-206
396668	CCL4	2.67389	8.91e-08	3.59e-07
100155581	LTB	2.66497	0.0190433	0.0377568
100524259	APLP1	2.66189	8.6e-20	8.52e-19
100737739	RND1	2.66158	1.56e-53	6.31e-52
110260289	LOC110260289	2.66138	1.1e-05	3.56e-05
100127134	IL1RL1	2.65657	9.34e-40	2.32e-38
110261311	LOC110261311	2.65493	2.65e-06	9.25e-06
102166967	LOC102166967	2.65391	0.00257328	0.00601146
106506459	LOC106506459	2.65385	0.00494486	0.0110002
100519990	FAM71F1	2.65131	0.0249602	0.0481245
100738704	TNIP3	2.64561	3.77e-12	2.21e-11
100155195	LOC100155195	2.64502	0.00339071	0.00774852
100156358	S100A4	2.63783	3.02e-191	1.51e-188
100520753	LOC100520753	2.6377	3.57e-06	1.23e-05
100156254	LCP1	2.63733	0.00223074	0.00526564
100623651	DSC2	2.63686	1.76e-77	1.37e-75
rna78613	-	2.63617	0.00114875	0.00285059
100624161	G0S2	2.63499	0.00903309	0.0191221
733670	RGS2	2.63362	0.000736933	0.0018857
100154338	SARDH	2.62487	1.15e-08	5.07e-08
396663	CCR7	2.62395	1.81e-12	1.09e-11
100522839	ID1	2.62355	2.88e-162	1.05e-159
100144482	CDSN	2.62066	0.00192179	0.00457715
100525189	ADAM5	2.61548	4.68e-08	1.94e-07
100623582	NBL1	2.61096	3.1e-196	1.64e-193
102158510	EYS	2.60936	0.0194771	0.0385222
110259104	LOC110259104	2.60289	0.009339	0.0197045
100152419	FRZB	2.59883	0.00365484	0.0083109
100512661	CNFN	2.59813	0.0147131	0.0298414
100521810	CXXC4	2.5959	0.0018949	0.00451949
110256284	LOC110256284	2.59555	1.02e-07	4.1e-07
100522178	LOC100522178	2.59043	0.0132022	0.0270284
100628050	MYBPC3	2.58984	8.28e-06	2.73e-05
100624791	PLXNA2	2.58174	1.48e-52	5.8e-51
110255499	LOC110255499	2.57894	7.02e-44	2.04e-42
100625984	LRRC31	2.57424	0.000882797	0.0022352
448964	GC	2.56765	0.00137233	0.00336043
100624535	FSBP	2.56759	0.00124672	0.00307846
397177	DUOX1	2.56045	9.36e-72	5.98e-70
100156270	HDGFL1	2.55996	0.00612256	0.0134062
397154	CHGB	2.55642	0.00156238	0.00378679
100153190	FRMPD1	2.5333	0.000959117	0.00241426
106507710	LOC106507710	2.52939	1.33e-52	5.21e-51
100622590	BIRC3	2.52695	5.27e-175	2.17e-172
110261124	IFI6	2.52601	1.36e-58	6.33e-57
100519691	GPX8	2.52286	3.83e-76	2.81e-74
106505983	LOC106505983	2.51713	0.0121042	0.024965
110259113	LOC110259113	2.50848	1.23e-27	1.82e-26
100622228	ARHGEF6	2.50187	9.35e-23	1.07e-21
106508437	ELAVL4	2.49475	2.31e-07	9.01e-07
100620909	ZNF84	2.49455	1.54e-16	1.24e-15
100519347	MAGEH1	2.49023	7.03e-08	2.86e-07
396712	LHX3	2.46084	0.012347	0.0254093
397677	FOLH1B	2.45671	1.2e-08	5.3e-08
110261317	LOC110261317	2.45528	0.00121398	0.00300201
102157763	LOC102157763	2.45349	2.97e-63	1.56e-61
100156873	FAM46A	2.45125	1.91e-40	4.92e-39
100157572	GALNT15	2.44869	9.43e-12	5.35e-11
100153584	SMAD9	2.4474	2.39e-48	8.15e-47
100155871	SLC16A9	2.44423	8.51e-05	0.000248598
100523224	BHLHB9	2.43756	1.02e-05	3.33e-05
100152141	CTGF	2.43606	1.25e-230	1e-227
100521654	LOC100521654	2.43548	8.09e-05	0.00023656
100127171	CIDEA	2.4353	9.13e-10	4.45e-09
100515913	VWA5A	2.4306	5.91e-44	1.72e-42
100157357	ZNF365	2.42251	0.00367733	0.00835897
106510597	ZNF671	2.41778	0.00039989	0.00106561
100514109	SMPDL3B	2.41096	1.94e-15	1.45e-14
100522432	REEP1	2.40891	4.8e-12	2.79e-11
100739264	HES4	2.40295	3.08e-76	2.27e-74
100134956	UNC45B	2.40244	0.000230769	0.0006353
100517381	SLC2A12	2.40049	1.28e-48	4.42e-47
100144533	GPSM3	2.39552	1.95e-07	7.64e-07
100621792	LOC100621792	2.39547	0.0234863	0.0455813
106508214	LOC106508214	2.39229	8.77e-06	2.89e-05
100151779	NHSL2	2.38732	0.00885218	0.0187627
100145895	ISG15	2.38621	1.06e-138	2.99e-136
106506310	C15H2orf88	2.38613	3.94e-12	2.3e-11
100515931	PPP1R3B	2.38197	5.74e-26	7.76e-25
100513440	TEX15	2.38038	0.0132109	0.0270409
100152793	HOXD13	2.37682	0.00146827	0.00357646
110256492	LOC110256492	2.37512	1.2e-06	4.38e-06
100623360	ENTPD3	2.37333	9.12e-26	1.22e-24
100738048	CORIN	2.37059	1.31e-14	9.19e-14
100519150	PIANP	2.36778	3.82e-18	3.41e-17
100158059	COL14A1	2.36615	6.34e-24	7.69e-23
396724	OLR1	2.36475	3.45e-19	3.29e-18
100514823	NLRP3	2.36437	2.07e-22	2.33e-21
102164386	HCAR2	2.36243	7.83e-32	1.41e-30
100157134	ZNF704	2.35405	6.15e-07	2.3e-06
100514243	PRDM8	2.35329	1.38e-06	4.98e-06
100151968	CHST3	2.35062	3.61e-38	8.41e-37
100101473	BTG1	2.34903	1.93e-125	4.31e-123
100154420	LAMA2	2.3479	0.0179076	0.0356652
100514113	SYNDIG1L	2.34272	0.015192	0.0307454
100511728	NACAD	2.3396	0.000146036	0.000413513
102165436	PRKD1	2.33658	3.36e-19	3.21e-18
100624128	ZNF577	2.32533	8.38e-08	3.39e-07
100156529	PCOLCE2	2.32302	2.81e-68	1.67e-66
100519355	F2RL2	2.32044	3.64e-18	3.24e-17
106505993	LOC106505993	2.31998	5.49e-08	2.26e-07
449525	HILPDA	2.30937	4.87e-62	2.48e-60
100515440	FAM198B	2.30547	0.012757	0.0261919
100512981	SCIN	2.30419	0.00964009	0.0202751
100516594	ICAM4	2.30381	0.0028803	0.00666904
102166962	HHLA2	2.30365	0.00970649	0.0203917
102162074	LOC102162074	2.30365	0.0023356	0.00549567
102163208	APOBR	2.30308	6.91e-13	4.27e-12
396613	CCL5	2.30054	1.5e-117	2.68e-115
100154170	ISM1	2.29655	9.3e-21	9.64e-20
110261008	LOC110261008	2.29251	2.07e-15	1.54e-14
100154011	ANOS1	2.29198	6.6e-09	2.99e-08
100152819	PDE1A	2.29049	0.000545346	0.00142415
100738302	CEACAM19	2.28549	1.79e-12	1.08e-11
100519223	DHRS9	2.28242	1.35e-18	1.23e-17
100620290	DPPA4	2.28192	1.64e-12	9.84e-12
100155824	SPAG17	2.27653	3.06e-20	3.09e-19
100525175	PLAC8	2.27648	4.28e-12	2.49e-11
100415931	CHRNA7	2.27637	7.87e-11	4.18e-10
397094	IL1A	2.27605	2.09e-46	6.64e-45
100511847	CPED1	2.27496	0.00168151	0.00405592
106509507	LOC106509507	2.27304	0.0153643	0.0310434
110257648	LOC110257648	2.2721	0.0132257	0.0270643
110261140	TMEM35B	2.26931	1.85e-20	1.89e-19
100522887	LOC100522887	2.26879	1.03e-68	6.26e-67
102165339	TMEM74B	2.26788	2.82e-09	1.31e-08
397253	IL7	2.26332	6.11e-25	7.86e-24
100512756	MEIS2	2.26069	4.02e-10	2.01e-09
102161608	PGBD5	2.25708	2.02e-13	1.3e-12
106508236	LOC106508236	2.25705	0.00698027	0.01509
110257345	LOC110257345	2.25463	0.00111919	0.00278432
100513119	LOC100513119	2.24777	0.00623326	0.0136148
396951	PTHLH	2.24687	7.07e-21	7.37e-20
100738198	HOXD11	2.24466	1.27e-06	4.59e-06
100736753	COLEC11	2.24252	0.00135957	0.00333252
553951	CCL20	2.24139	2.95e-56	1.28e-54
396555	PDE3A	2.24108	2.58e-28	3.93e-27
397628	ANGPTL4	2.24026	2.58e-49	9.06e-48
100462750	DRAM1	2.23454	3.67e-08	1.54e-07
100523600	PCP4L1	2.22903	0.000446096	0.00118042
100518154	ABCB11	2.22518	0.0035599	0.00810595
733579	LOC733579	2.22111	5.57e-83	4.87e-81
102160138	MAGEB3	2.21914	7.52e-55	3.15e-53
100522279	NAALADL2	2.21645	0.0057106	0.0125575
110258656	LOC110258656	2.21643	0.000344801	0.000927203
100523493	CKAP4	2.21485	1.88e-116	3.28e-114
110255918	LOC110255918	2.20178	0.0192329	0.0380886
100512118	NUP54	2.19746	2.55e-175	1.1e-172
110255537	LOC110255537	2.19712	5.5e-10	2.72e-09
100525278	LOX	2.19523	2.45e-26	3.38e-25
100158214	FLRT3	2.19372	5.94e-71	3.73e-69
102158732	FXYD6	2.19278	6.15e-11	3.29e-10
100152565	GFRA1	2.18138	9.98e-25	1.27e-23
100037999	TPM1	2.17955	9.28e-231	7.82e-228
100155089	FAM25A	2.17738	1.66e-19	1.61e-18
102168098	LOC102168098	2.17417	0.000117076	0.000335559
100038020	CSTB	2.17324	9.72e-122	2.05e-119
110256385	RTP4	2.17288	1.03e-10	5.42e-10
397691	APOA1	2.17085	1.15e-07	4.62e-07
102163484	LOC102163484	2.16715	7.49e-05	0.0002201
100513064	BNC2	2.16535	2.76e-31	4.84e-30
397460	TNC	2.16384	0.00557767	0.0122856
110255210	LOC110255210	2.16011	0.00989587	0.0207566
106509726	LOC106509726	2.1462	5.41e-06	1.82e-05
100515962	CDK14	2.14231	3.84e-60	1.84e-58
100516315	CCDC73	2.14215	8.34e-14	5.54e-13
397057	IL18	2.14155	2.44e-28	3.72e-27
110261279	LOC110261279	2.14116	8.48e-05	0.000247622
100156022	CITED2	2.13975	2.16e-160	7.56e-158
100156637	RORA	2.13801	8.39e-16	6.42e-15
100153843	LIPM	2.1375	1.75e-12	1.05e-11
110259215	LSP1	2.13556	3.28e-06	1.13e-05
110257591	LOC110257591	2.13396	5.39e-05	0.000161082
100620827	LOC100620827	2.13007	2.38e-22	2.67e-21
106505576	LOC106505576	2.12847	0.00276315	0.00641702
110260996	LOC110260996	2.12434	0.00254158	0.00594864
100518922	CCDC71L	2.12192	5.16e-78	4.07e-76
100512419	PLPP3	2.11895	3.32e-95	3.97e-93
110255360	LOC110255360	2.10907	0.0253305	0.0487574
100524797	NEURL3	2.1061	1.87e-07	7.34e-07
100525845	LOC100525845	2.10428	0.000205739	0.000569521
102164422	LOC102164422	2.10011	0.000190524	0.000530015
100518351	LOC100518351	2.09898	0.00659796	0.0143539
100523492	LOC100523492	2.09113	3.17e-05	9.76e-05
100037276	ITGB6	2.08839	9.25e-08	3.73e-07
100514878	INPP1	2.08646	1.47e-72	9.7e-71
100522469	DUSP1	2.08364	7.21e-152	2.35e-149
100520325	ZEB1	2.0817	1.06e-38	2.52e-37
102166927	TUSC1	2.08061	3.88e-05	0.000118315
110257333	LOC110257333	2.07793	0.0192059	0.0380426
110256070	LOC110256070	2.07686	0.00310549	0.00714494
100523325	ASB4	2.07545	2.04e-07	8.01e-07
100738112	LOC100738112	2.0727	0.00467649	0.0104458
110262140	LOC110262140	2.06499	7.37e-25	9.45e-24
100516106	MRC2	2.06491	2.39e-22	2.67e-21
100523526	LOC100523526	2.06247	2.97e-10	1.49e-09
100513397	LOC100513397	2.05805	9.38e-27	1.32e-25
100516714	TMEM35A	2.05408	2.72e-07	1.05e-06
100157650	SLC35F3	2.05366	0.014101	0.0287098
397347	CD59	2.05282	3.57e-19	3.4e-18
396570	PLET1	2.04748	0.0238053	0.0461281
100157060	WDR17	2.04678	0.00144044	0.00351328
397121	PLAT	2.04576	2.54e-80	2.1e-78
100625807	LCT	2.04158	0.000263455	0.000719091
100520063	LTC4S	2.03961	4.25e-08	1.77e-07
100625981	PLCL2	2.0387	4.9e-05	0.000147439
100517858	C13H3orf58	2.03838	8.9e-21	9.25e-20
100737756	LOC100737756	2.03041	0.000200055	0.000555113
100520221	KLHL23	2.02918	9.63e-28	1.43e-26
100515954	CDA	2.02707	4.48e-191	2.18e-188
100520159	FAM71F2	2.0249	0.00113713	0.00282444
100623872	CMPK2	2.02475	1.1e-26	1.54e-25
100525440	SPIN3	2.01909	1.17e-13	7.67e-13
100286778	PDK4	2.01153	4.97e-08	2.06e-07
100513287	NKG7	2.00483	6.91e-05	0.000204091
102162743	FAM174B	2.00188	6.12e-19	5.76e-18
100737666	COL16A1	2.00028	7.26e-06	2.41e-05
100627292	PALLD	1.99759	1.59e-79	1.29e-77
100516055	CLIC2	1.99576	0.00231818	0.00545815
110257487	COL9A3	1.9953	4.83e-29	7.67e-28
397480	HSD11B1	1.99205	0.000191411	0.000532401
503658	ENPP2	1.99131	6.13e-15	4.42e-14
397684	FCGR3A	1.9903	1.46e-09	7e-09
100622319	FAM159B	1.98653	0.00509096	0.0112954
397285	ITGAV	1.98535	2.15e-19	2.08e-18
100522721	RASGRP1	1.98464	5.74e-09	2.61e-08
100625507	LOC100625507	1.97938	0.00678853	0.014727
100623369	SEMA7A	1.97851	6.8e-24	8.23e-23
406188	NFKBIA	1.97636	3.69e-73	2.47e-71
100153567	SKIL	1.97464	8.32e-106	1.23e-103
102157845	COL24A1	1.97299	9.14e-06	3e-05
110256729	LOC110256729	1.96841	4.12e-05	0.000125061
397668	AREG	1.96636	1.08e-11	6.1e-11
100155374	LOC100155374	1.96515	0.00294178	0.00679864
100627352	FAM162A	1.9592	5.19e-74	3.59e-72
100516663	CREB3L1	1.9561	5.27e-54	2.18e-52
102162767	LOC102162767	1.95251	5.12e-05	0.000153552
100144523	PMEPA1	1.94996	5.35e-83	4.7e-81
100624543	P4HA3	1.9499	9.36e-64	4.96e-62
100174955	KLF12	1.94679	0.0161256	0.0324613
100513435	ZNF197	1.94586	2.2e-10	1.12e-09
100517209	LCTL	1.9415	0.00011781	0.000337556
102165618	GNG2	1.94093	5.23e-77	3.99e-75
102158455	LOC102158455	1.93934	0.0203433	0.0400303
102158401	LOC102158401	1.93881	1.61e-06	5.77e-06
110260659	LOC110260659	1.93665	7.83e-29	1.23e-27
100511780	CHL1	1.92997	8.06e-42	2.16e-40
100625735	LOC100625735	1.92995	0.0238755	0.0462495
397392	ALOX5AP	1.92592	0.0029216	0.00675624
100521305	SMAD7	1.92576	1.03e-74	7.22e-73
110261254	LOC110261254	1.9234	0.00180938	0.0043367
100157276	ADAMTS4	1.92328	1.04e-09	5.04e-09
100153038	IFIT1	1.92193	2.13e-16	1.69e-15
100521568	KLHL35	1.9218	0.0247254	0.0477464
396941	PECAM1	1.92122	8.46e-13	5.2e-12
100739200	GUCA1A	1.91404	5.95e-08	2.44e-07
100739115	WISP1	1.91308	0.0159391	0.0321242
396750	ICAM1	1.91098	2.21e-60	1.07e-58
100157483	SYBU	1.90462	0.00921898	0.0194734
733603	SAA3	1.90415	1.37e-10	7.12e-10
100302088	BST2	1.90073	4.95e-50	1.78e-48
100156666	RBP1	1.89826	3.88e-28	5.89e-27
100156660	TLN2	1.89616	4.96e-59	2.34e-57
100626247	LOC100626247	1.89602	6.99e-08	2.85e-07
100517807	SYDE1	1.89464	1.37e-48	4.71e-47
100512793	LOC100512793	1.89051	2.05e-06	7.26e-06
100620752	ZNF385B	1.88335	1.96e-09	9.26e-09
110256417	FSTL1	1.88029	1.82e-69	1.11e-67
100739555	TEX11	1.87967	0.00027692	0.000753846
103158530	CD68	1.87827	3.04e-33	5.77e-32
414284	GLRB	1.87752	3.15e-12	1.85e-11
100523777	ELL2	1.87422	2.53e-27	3.67e-26
100628221	CPM	1.87389	1.15e-35	2.44e-34
100523020	LOC100523020	1.86795	6.94e-23	8.02e-22
102166124	CSGALNACT1	1.86636	1.04e-25	1.38e-24
100514455	MTA3	1.86541	4.37e-33	8.23e-32
100519777	CPNE8	1.86131	1.86e-15	1.39e-14
100621068	TMCO2	1.85962	0.007059	0.0152424
100738750	CRLF1	1.85912	8.64e-07	3.18e-06
100524418	PTGDR	1.85743	5.17e-08	2.13e-07
100739193	KLHL5	1.85417	1.96e-24	2.46e-23
397463	GLRX	1.85325	6.69e-66	3.77e-64
100515519	LOC100515519	1.85194	2.84e-40	7.22e-39
100524350	PHACTR2	1.85112	1.68e-22	1.9e-21
396912	GATA2	1.85058	7.1e-08	2.89e-07
100623028	TGFB1I1	1.83397	5.33e-77	4.05e-75
110262111	LOC110262111	1.83359	0.000771638	0.00197002
396777	USP18	1.83193	9.81e-07	3.59e-06
106509624	LOC106509624	1.82477	0.000289644	0.000786751
100512048	CCNE2	1.82442	4.19e-43	1.19e-41
100152580	RASSF4	1.8204	2.68e-16	2.12e-15
100525835	LOC100525835	1.81915	0.00257145	0.00600793
110258382	LOC110258382	1.81811	5.25e-14	3.54e-13
110257068	LOC110257068	1.81697	3.76e-15	2.75e-14
100524010	TMEM187	1.81388	3.78e-22	4.2e-21
100738461	CEMIP	1.81274	3.85e-25	5e-24
100519082	LOC100519082	1.81004	1.67e-14	1.16e-13
100518586	UBE2QL1	1.80731	6.14e-05	0.000182554
100514603	CCDC63	1.80687	0.0111204	0.0231315
100622067	EMB	1.79982	2.34e-72	1.53e-70
733675	MEF2B	1.79818	3.99e-05	0.000121254
100627919	ANKRD63	1.78884	0.000556358	0.00145087
110262210	LOC110262210	1.77894	6.17e-11	3.31e-10
100518597	SLC25A45	1.77876	8.99e-10	4.39e-09
110261044	LOC110261044	1.77687	1.03e-08	4.54e-08
100513473	ZNF181	1.774	6.1e-06	2.04e-05
100519286	SERPINB2	1.77387	2.28e-10	1.16e-09
100286871	PDK1	1.76578	8.7e-67	5.01e-65
110259164	MUC5B	1.76262	2.94e-16	2.32e-15
100155467	IFIT2	1.76194	6.25e-24	7.59e-23
100126864	IFNGR2	1.76105	1.67e-51	6.36e-50
106505295	LOC106505295	1.75938	4.54e-05	0.000136955
100515914	FLI1	1.75011	0.0114482	0.0237519
106505815	LOC106505815	1.74908	4.85e-08	2.01e-07
100156181	PTPRB	1.749	8.94e-23	1.03e-21
100512849	P2RY6	1.74694	3.87e-09	1.79e-08
100626434	ADI1	1.74477	4.51e-102	6.2e-100
100157925	S100A3	1.74473	4.44e-90	4.76e-88
110255263	CXH4orf3	1.74019	1.45e-67	8.49e-66
397683	IL15	1.738	8.7e-13	5.35e-12
102162416	FAM217B	1.73788	1.45e-35	3.06e-34
100514914	CATSPERE	1.73576	0.00835209	0.0178045
100154753	LOC100154753	1.73369	2.08e-15	1.55e-14
100514619	C1H14orf37	1.73138	0.00526151	0.0116403
100154079	LOC100154079	1.73066	2.01e-110	3.24e-108
100525029	FAM111A	1.73009	2.6e-39	6.3e-38
110259040	LOC110259040	1.72834	0.0243114	0.0470252
100511746	PAPOLB	1.72342	0.000959491	0.00241478
100511267	IFI44L	1.72253	3.9e-29	6.22e-28
100737564	CTSO	1.72193	5.65e-48	1.9e-46
100156773	JAG1	1.72144	5.26e-149	1.6e-146
110258471	LOC110258471	1.72079	0.000216735	0.00059853
110256996	ANO7	1.71956	3.34e-05	0.00010244
110255312	LOC110255312	1.71549	2.7e-50	9.78e-49
100156278	ALDH1B1	1.71427	1.32e-08	5.78e-08
396995	AVP	1.71368	0.0165537	0.0332328
445537	ST3GAL1	1.71293	1.75e-10	9e-10
100519519	TTN	1.71032	3.6e-13	2.28e-12
100113469	CYP4V2	1.70552	1.18e-24	1.51e-23
100522128	PRKAR1B	1.70421	5.95e-10	2.94e-09
414912	SPI1	1.70184	2.12e-18	1.92e-17
100152019	PELI2	1.70059	4.93e-17	4.09e-16
397269	ALCAM	1.70016	1.77e-25	2.34e-24
100157521	ACSL5	1.69925	6.64e-40	1.66e-38
100154284	PRDM1	1.6951	3.82e-08	1.6e-07
100515739	C8H4orf48	1.69456	1.73e-27	2.53e-26
100624415	DAPK3	1.69022	6.72e-76	4.88e-74
100512202	TSPAN12	1.68912	7.29e-72	4.71e-70
100158037	DDX60	1.68661	1.86e-13	1.2e-12
100516588	TMEM2	1.68297	2e-29	3.25e-28
102161832	MFNG	1.67955	1.27e-08	5.58e-08
100738269	PDPN	1.67858	3.35e-100	4.44e-98
110262033	SPON2	1.6782	2.19e-14	1.52e-13
102167481	LOC102167481	1.67812	0.00159652	0.003865
100627510	CDH6	1.67758	1.74e-89	1.8e-87
641356	ST8SIA4	1.67605	0.000283236	0.000770023
100521706	TNFRSF11A	1.67399	0.0039082	0.00884364
100511985	FAM151B	1.67393	0.00185977	0.00444598
100625799	DGKB	1.67194	1.24e-17	1.07e-16
100624264	LAMC2	1.66969	4.66e-59	2.21e-57
100625759	SMIM1	1.66944	1.53e-50	5.62e-49
102167697	LOC102167697	1.66913	8.23e-10	4.02e-09
100521797	GRIN2D	1.66857	0.018722	0.0371713
100153642	ANKRD37	1.66683	7.46e-05	0.000219289
100518607	CLIP4	1.66507	1.91e-119	3.65e-117
102160814	LOC102160814	1.66323	2.03e-06	7.18e-06
100627773	ZNF10	1.6624	4.99e-08	2.06e-07
100512167	IKBIP	1.66178	3.87e-15	2.82e-14
102165184	ZNF527	1.66175	8.04e-05	0.000235279
100521909	SDAD1	1.66159	7.61e-107	1.14e-104
100523985	DYNC1I1	1.66037	2.62e-06	9.17e-06
100518446	PHF11	1.65863	7.93e-108	1.24e-105
100152238	IFNGR1	1.65797	9.27e-29	1.44e-27
397156	IL2RG	1.65792	9.15e-05	0.000266165
106504156	C13H3orf70	1.65451	5.32e-10	2.64e-09
100525971	ZNF630	1.65394	5.74e-06	1.92e-05
100101923	IGFBP6	1.6532	1.19e-37	2.74e-36
100512158	MSH3	1.65299	9.71e-11	5.11e-10
100522330	SLC7A8	1.65286	0.0149229	0.0302405
100523679	CCNI	1.65269	2.15e-126	4.92e-124
397573	STEAP1	1.65179	4.52e-86	4.3e-84
100516731	LOC100516731	1.65027	1.26e-24	1.59e-23
100524848	LRG1	1.649	3.22e-05	9.89e-05
106505926	LOC106505926	1.64891	1.1e-11	6.21e-11
100521600	LOC100521600	1.64772	1.69e-05	5.38e-05
397667	FHL1	1.64759	3.08e-53	1.24e-51
110256792	LOC110256792	1.64477	0.000307456	0.000831965
100623287	STEAP2	1.6443	3.82e-65	2.11e-63
100152773	LACTB	1.64316	3.46e-26	4.74e-25
399500	IL6	1.64267	3.13e-10	1.57e-09
106507220	LOC106507220	1.64227	0.00328878	0.00752927
100621868	GULP1	1.6387	1.07e-13	7.07e-13
100737041	CSPG5	1.63688	1.86e-09	8.8e-09
100514466	THEMIS2	1.63566	1.74e-05	5.55e-05
100322893	MAP1LC3A	1.63289	2.78e-57	1.25e-55
100520379	PARVG	1.63053	0.0215775	0.0422482
110260936	CMTM3	1.62991	2.65e-65	1.47e-63
100519876	OSBPL6	1.62954	2.2e-29	3.57e-28
100621202	S1PR1	1.62937	0.0136718	0.0279156
414916	PRLR	1.62875	1.5e-06	5.38e-06
100153159	TINAG	1.6265	3.64e-46	1.15e-44
100623321	NMNAT3	1.62035	1.77e-09	8.4e-09
100156376	CDH7	1.61576	0.00133	0.00326713
106504728	LOC106504728	1.61402	2.86e-08	1.22e-07
100522788	BEST2	1.60984	7.97e-08	3.23e-07
110260250	LOC110260250	1.60939	0.0124134	0.0255402
110260338	LOC110260338	1.60846	1.27e-07	5.06e-07
100174945	PRKCI	1.60758	1.53e-102	2.13e-100
100628052	C17H8orf4	1.60683	3.02e-15	2.22e-14
102168177	LOC102168177	1.60467	7.63e-05	0.000224099
100155180	OSR2	1.60462	3.95e-99	5.16e-97
100511143	FBXL5	1.60443	1.45e-89	1.51e-87
100155879	HECW2	1.60236	5.43e-29	8.55e-28
397195	ADM	1.6013	1.42e-61	7.03e-60
100157760	MYL9	1.59784	6.77e-40	1.69e-38
102164427	LOC102164427	1.59278	0.0115008	0.0238451
100533555	IFNAR2	1.59056	2.89e-10	1.45e-09
100739663	LOC100739663	1.58891	0.00655824	0.0142792
110260643	LOC110260643	1.58674	2.75e-10	1.39e-09
106506809	LOC106506809	1.58556	0.00570636	0.0125497
100627912	GDPD5	1.58375	1.05e-49	3.74e-48
110255749	LOC110255749	1.58372	8.93e-05	0.000260121
100526189	LOC100526189	1.58249	1.66e-05	5.29e-05
100522049	PTP4A1	1.58098	9.04e-67	5.19e-65
100628001	MARCKSL1	1.58052	2.29e-85	2.13e-83
396877	CFD	1.5792	1.48e-31	2.63e-30
102160748	LOC102160748	1.57826	0.00406256	0.0091661
100522076	SPX	1.57793	1.17e-13	7.66e-13
100525717	CAND2	1.57487	0.00685705	0.01486
100523298	ABHD12B	1.57486	1.55e-05	4.96e-05
100037286	ARNTL	1.57442	3.97e-28	6.01e-27
102163958	LOC102163958	1.5718	2.8e-17	2.37e-16
100520817	LOC100520817	1.57177	0.00181563	0.00435057
102159844	LOC102159844	1.57096	8.53e-15	6.1e-14
100518827	LOC100518827	1.5694	8.64e-19	8.03e-18
100739769	ZNF521	1.56878	5.42e-16	4.2e-15
110262223	LOC110262223	1.56781	0.00162599	0.00393014
397240	TUFT1	1.56779	4.99e-72	3.24e-70
100627645	LOC100627645	1.56672	2.49e-06	8.73e-06
100171401	PTPN2	1.56669	3.11e-40	7.88e-39
100525523	IFI44	1.56654	1.68e-23	2e-22
100037939	APOBEC3B	1.56262	2.86e-09	1.33e-08
100626473	HEPACAM2	1.5622	0.00496198	0.0110343
100512052	LOC100512052	1.56218	6.12e-12	3.52e-11
106505830	RBM11	1.56003	3.62e-06	1.24e-05
100517562	HGSNAT	1.55854	1.36e-66	7.74e-65
100518709	PGPEP1L	1.55253	0.000454781	0.001201
106507611	LOC106507611	1.54966	0.00018309	0.000510868
396723	DDX58	1.54803	6.03e-26	8.14e-25
100518544	IFITM3	1.54702	1.03e-26	1.45e-25
100127358	IFITM1	1.54491	3.81e-07	1.46e-06
100525987	TMEM74	1.54194	1.33e-05	4.27e-05
100524935	FKBP11	1.54067	3.13e-87	3.07e-85
397073	ABCG2	1.53868	1.28e-15	9.67e-15
106508100	LOC106508100	1.53568	1.06e-07	4.25e-07
102160065	FAM200B	1.53537	1.61e-19	1.57e-18
100142663	PON2	1.53114	5.01e-40	1.26e-38
100513562	LOC100513562	1.52887	0.0130373	0.0267172
100520244	MYL6B	1.52883	1.13e-28	1.75e-27
100515280	GLRA3	1.5284	1.23e-09	5.92e-09
106510679	LOC106510679	1.5275	9.86e-06	3.23e-05
106510535	ZNF383	1.52733	6.5e-05	0.000192469
100155305	EXTL2	1.52657	8.4e-14	5.58e-13
106510569	LOC106510569	1.52655	0.000246551	0.000675338
106510284	LOC106510284	1.52479	1.03e-07	4.14e-07
100152349	AMIGO2	1.52321	4.25e-124	9.38e-122
100523675	ATF5	1.52221	1.14e-20	1.18e-19
100521735	NAAA	1.52167	0.00367819	0.00835988
100157103	BMP2	1.52103	6.56e-20	6.54e-19
100517416	DUSP10	1.52037	2.15e-12	1.28e-11
396892	PGA5	1.5189	0.00016922	0.000474953
100125343	SNCG	1.51814	6.11e-22	6.7e-21
100517431	HOXD10	1.51812	6.19e-08	2.54e-07
106506356	LOC106506356	1.51682	0.0133128	0.0272367
100271903	TNIP1	1.51529	1.1e-60	5.34e-59
100738170	TRIM68	1.51403	1.01e-11	5.72e-11
100518738	LOC100518738	1.51387	0.00857201	0.018223
100526031	EFEMP2	1.51385	1.09e-22	1.25e-21
100521431	LOC100521431	1.5136	1.09e-15	8.26e-15
110255921	SECTM1	1.51276	0.0220619	0.0430738
100154289	FAM189A2	1.50982	4.38e-09	2.01e-08
406187	APOC3	1.50682	2.53e-08	1.08e-07
100154054	NECTIN4	1.50417	3.23e-88	3.26e-86
100513075	ZCWPW1	1.50293	0.0171228	0.0342308
100156438	FANCB	1.50247	3.32e-16	2.61e-15
100624901	MYPN	1.50122	0.00673297	0.0146185
100517031	BCL2L15	1.49938	5.86e-45	1.78e-43
397441	CD86	1.49936	2.56e-29	4.15e-28
100620948	GNG3	1.49733	2.54e-10	1.28e-09
595111	KLF4	1.36556	2.94317e-05	9.09029e-05
100156418	CA5B	1.49239	1.5e-05	4.82e-05
397077	FOXO1	1.4917	3.87e-63	2.01e-61
100152208	CLN5	1.48959	3.18e-69	1.93e-67
100316852	SH3GLB1	1.48844	3.51e-83	3.12e-81
494464	CCL19	1.488	0.0032419	0.00743205
100517234	HLX	1.48695	0.00316581	0.00727019
102166871	LOC102166871	1.48632	0.0255435	0.0491215
100415809	SPATS2L	1.48514	7.39e-66	4.15e-64
100154419	XKR9	1.48277	0.00500656	0.0111214
102164954	LOC102164954	1.48205	0.000119738	0.000342763
100520629	LOC100520629	1.47731	0.000185693	0.000517197
397278	PMAIP1	1.47713	2.9e-40	7.37e-39
397509	KITLG	1.47703	1.32e-23	1.58e-22
100623666	ISPD	1.47641	5.35e-05	0.0001601
100737582	LOC100737582	1.47503	0.003917	0.00886031
100523329	DDX25	1.47401	5.76e-06	1.93e-05
100523339	LOC100523339	1.47131	0.00647318	0.0141073
110260626	LOC110260626	1.46993	0.0106878	0.0222966
100524396	ZNF287	1.46883	0.000135225	0.000384722
100737024	DENND1C	1.46732	6.17e-06	2.06e-05
102166536	LOC102166536	1.46667	0.0067005	0.0145565
494566	SIRPA	1.46312	5.81e-31	1e-29
100155789	TMEM5	1.45958	2.75e-17	2.33e-16
396926	CTSV	1.45939	3.02e-66	1.71e-64
100101928	EIF4A2	1.45883	6.36e-105	9.29e-103
100154844	LOC100154844	1.45673	3.97e-17	3.32e-16
110256444	LOC110256444	1.45409	0.0193446	0.0382928
100156689	COL12A1	1.45408	4.66e-63	2.42e-61
102166944	LOC102166944	1.45364	4.46e-33	8.39e-32
100522109	ELMO1	1.45316	0.00346482	0.00790206
106510533	ZNF260	1.4531	4.13e-17	3.45e-16
100152025	DOK2	1.4521	8.23e-11	4.36e-10
100626731	LOC100626731	1.45079	0.000468504	0.00123531
110255519	LOC110255519	1.44939	0.00688726	0.0149133
100622469	METTL1	1.44905	3.85e-31	6.71e-30
100152711	ADAM28	1.44899	1.23e-06	4.45e-06
100627201	SLC2A6	1.44731	3.39e-08	1.43e-07
100518619	ANAPC4	1.44362	8.21e-60	3.92e-58
100170119	RPLP1	1.44352	3.01e-91	3.37e-89
654416	PEG10	1.44231	9.67e-35	1.97e-33
100511575	USO1	1.44167	1.17e-79	9.54e-78
102160805	LOC102160805	1.44145	0.0047718	0.0106446
100152612	PPIF	1.44095	3.37e-44	9.91e-43
396891	RLN2	1.4406	0.00143172	0.00349293
100739653	HAUS3	1.43992	1.71e-40	4.4e-39
397219	PAPPA	1.43796	8.1e-15	5.8e-14
110255649	LOC110255649	1.43703	0.000158165	0.000446017
110256252	ASB14	1.43628	3.38e-30	5.65e-29
100624495	LOC100624495	1.4337	6.24e-06	2.09e-05
100512733	HHAT	1.43276	0.00365605	0.00831263
100155963	MMRN2	1.43175	7.04e-16	5.41e-15
106504252	LOC106504252	1.4272	9.25e-09	4.11e-08
100512990	CBR3	1.42634	5.05e-16	3.92e-15
396611	IRF1	1.42532	8.59e-24	1.03e-22
100154248	IFIT3	1.42054	2.9e-41	7.6e-40
397271	AIF1	1.42011	1.15e-06	4.19e-06
397395	CD40	1.41932	4.08e-24	5.02e-23
100625349	MXD1	1.41889	5.84e-52	2.24e-50
106505545	LOC106505545	1.41454	3.87e-25	5.03e-24
654407	PTGES	1.41413	1.74e-82	1.48e-80
110256497	PKNOX1	1.41387	5.11e-52	1.97e-50
102166306	LOC102166306	1.41318	2.55e-48	8.67e-47
100518536	PARVA	1.41295	5.54e-44	1.62e-42
100038006	RCHY1	1.41286	7.74e-33	1.44e-31
100518103	FGD1	1.41249	1.36e-25	1.81e-24
110256117	LOC110256117	1.41205	0.018319	0.0364299
100739122	ERICH5	1.41148	8.37e-40	2.08e-38
100153964	METTL18	1.40915	5.47e-21	5.72e-20
100621470	CGNL1	1.4078	1.02e-31	1.83e-30
396592	TSPO	1.40761	1.15e-83	1.04e-81
397357	ADRB2	1.40709	5.52e-18	4.87e-17
100517354	DCK	1.40663	5.15e-75	3.65e-73
733606	TMSB4X	1.40654	9.28e-67	5.31e-65
100625479	LOC100625479	1.40254	0.00165201	0.00399047
100144524	ZBP1	1.40249	1.1e-06	4e-06
100624829	APH1B	1.40083	7.15e-19	6.69e-18
100144501	EFNA1	1.40049	1.04e-09	5.03e-09
100515888	RNF103	1.40032	3.07e-24	3.82e-23
102161901	LOC102161901	1.39897	5.58e-29	8.78e-28
110261343	TMEM240	1.39877	2.94e-18	2.64e-17
397542	SERPINE2	1.39778	4.93e-24	6.03e-23
100156248	LOC100156248	1.39764	2.76e-37	6.23e-36
100622609	RELB	1.39738	2.34e-40	5.96e-39
100738069	RAD9B	1.39389	0.000456524	0.00120544
106504267	LOC106504267	1.3934	0.00252588	0.00591339
100520004	CTSF	1.39289	3.24e-54	1.35e-52
100517374	BACE2	1.39259	1.53e-57	6.98e-56
110257246	LOC110257246	1.39103	0.000242445	0.000664877
397128	MX1	1.3843	3.13e-27	4.51e-26
110255586	LOC110255586	1.38285	0.00963097	0.0202628
100037966	SOCS2	1.38261	0.00186921	0.00446454
100736760	GIMAP8	1.3798	0.000873112	0.00221188
100739501	ZNF382	1.37979	7.04e-06	2.34e-05
100623273	STON1	1.3774	9.39e-62	4.69e-60
100520233	ARRDC3	1.37602	7.27e-28	1.08e-26
110260094	LOC110260094	1.37514	6.74e-08	2.75e-07
100517310	ROBO1	1.37406	2.08e-52	8.11e-51
100620416	ABCG1	1.36648	1.71e-36	3.73e-35
100153659	FCRLB	1.36582	0.00314835	0.00723457
100302573	IGFBP7	1.36539	1.26e-47	4.14e-46
100155888	TOX	1.3646	1.84e-05	5.83e-05
100513605	SLBP	1.36325	1.72e-73	1.17e-71
100192435	ERO1A	1.36281	1.5e-33	2.9e-32
100621643	FAAP24	1.36196	5.58e-19	5.27e-18
100521659	LOC100521659	1.36145	2.73e-12	1.61e-11
404693	CAV1	1.36054	1.41e-72	9.33e-71
733630	VLDLR	1.35992	6.64e-53	2.62e-51
100624138	BCHE	1.35909	9.01e-09	4.01e-08
100622859	LOC100622859	1.35476	2.91e-37	6.53e-36
102165745	ZNF488	1.35013	0.00554797	0.012226
100520374	ZNF12	1.34915	2.3e-13	1.48e-12
100521454	KCNJ14	1.34808	0.00300914	0.00694114
100157181	TMEM47	1.34707	0.000152878	0.000431964
110256469	LOC110256469	1.3457	9.74e-08	3.91e-07
100627241	LOC100627241	1.34462	1.18e-10	6.15e-10
733582	CDS1	1.34342	3.23e-14	2.21e-13
100513980	TMEM265	1.34338	2.41e-13	1.54e-12
100155151	CRABP2	1.34291	1.26e-07	5.03e-07
110260197	LOC110260197	1.34075	0.000387322	0.00103435
110259370	LOC110259370	1.33985	0.000437512	0.00115903
100520131	OSR1	1.33926	0.000208539	0.000576928
106509759	LOC106509759	1.33812	0.00245489	0.00575689
110258667	LOC110258667	1.33789	0.000682719	0.00175424
100127131	LOC100127131	1.33737	1.37e-67	8.05e-66
100522722	LOC100522722	1.33448	1.14e-08	5.01e-08
397033	B2M	1.33417	6.91e-09	3.12e-08
396784	FOLR1	1.33339	0.000589573	0.00153188
110260805	RASSF9	1.33265	0.000715042	0.00183323
100511831	SEC61A2	1.33183	2e-21	2.14e-20
100510913	NEXN	1.33018	1.53e-26	2.13e-25
100523594	RHOBTB3	1.327	6.01e-14	4.03e-13
100513692	TRPM8	1.32627	0.00182469	0.00436945
106508920	LOC106508920	1.32547	0.00106607	0.00266145
397634	B3GALNT1	1.32465	3.21e-20	3.24e-19
100520938	UBE2E3	1.32365	1.32e-41	3.5e-40
100153636	PPOX	1.32328	9.77e-54	4.02e-52
100737499	PRSS56	1.32301	0.00244932	0.00574647
100524730	SLC44A2	1.31987	7.79e-26	1.05e-24
100127164	PTGER2	1.31634	2.17e-06	7.65e-06
100144534	LSM2	1.3161	4.97e-23	5.78e-22
110256870	LOXL2	1.3141	7.52e-35	1.54e-33
100519098	LOC100519098	1.31311	5.58e-32	1.01e-30
110260326	LOC110260326	1.31307	0.0105595	0.0220562
100626168	S100A5	1.31179	2.05e-42	5.7e-41
100302538	TRIM21	1.31153	1.84e-17	1.56e-16
100516122	CPA4	1.31139	0.000577823	0.00150325
100518170	LOC100518170	1.31022	1.82e-05	5.77e-05
100620255	FAM126A	1.30814	4.93e-24	6.03e-23
110257408	LOC110257408	1.3075	6.4e-06	2.13e-05
100624439	CXHXorf23	1.30596	4.15e-16	3.25e-15
100156574	SAMD4A	1.30191	1.15e-52	4.54e-51
100624217	ZNF432	1.30169	0.00460254	0.0102893
100153039	NSMAF	1.30112	2.25e-11	1.24e-10
100519522	NINL	1.30003	1.61e-50	5.87e-49
100519379	CNTN5	1.29975	0.00126058	0.00311101
100514656	LOC100514656	1.29948	5.02e-23	5.84e-22
100525542	LOC100525542	1.29844	0.00662301	0.0143999
494467	CXCL14	1.29548	0.0124752	0.025651
397608	TPM4	1.29517	9.3e-73	6.18e-71
100155943	SCARF2	1.29472	4.79e-12	2.78e-11
100621099	ACHE	1.29167	0.0116176	0.0240578
733653	CRYZ	1.29108	1.57e-14	1.1e-13
397507	CYBA	1.28931	1.86e-27	2.72e-26
100512743	ICA1L	1.28651	3.73e-06	1.28e-05
414836	FBN1	1.28515	0.0038639	0.00875302
100526171	ZNF566	1.28443	5.31e-05	0.00015896
100625944	RGCC	1.28372	3.31e-17	2.79e-16
100157710	SNAPC5	1.28194	5.03e-14	3.4e-13
110256670	ZNF140	1.27931	2.33e-22	2.61e-21
102159686	COL27A1	1.27688	1.23e-12	7.45e-12
100520754	REST	1.27652	3.39e-38	7.93e-37
100521807	ARL9	1.27625	4.2e-10	2.1e-09
100625938	DPF1	1.27601	7.02e-08	2.86e-07
100625160	HCN2	1.27043	3.36e-18	3.01e-17
445539	HSD3B1	1.26986	0.00638346	0.0139281
110257625	LOC110257625	1.26936	0.0243383	0.0470625
100524615	ARID5A	1.26892	5.35e-06	1.8e-05
102163032	LOC102163032	1.26742	0.000137815	0.000391788
106505374	LOC106505374	1.26661	0.0140984	0.0287076
733627	SLN	1.26659	0.024542	0.0474168
100037293	SLA-1	1.2657	6.67e-18	5.84e-17
100523514	BACH1	1.26278	1.38e-39	3.39e-38
100512581	LPAR1	1.26214	0.00683282	0.0148092
100519283	LOC100519283	1.26076	5.7e-43	1.61e-41
100512977	LOC100512977	1.2595	1.86e-43	5.34e-42
100519934	LOC100519934	1.25929	7.54e-83	6.47e-81
100621897	STK17A	1.25856	2.79e-35	5.82e-34
100516484	RCN1	1.2583	2.39e-35	4.98e-34
100521358	KMT5B	1.2568	3.59e-35	7.43e-34
100151839	RASSF8	1.25365	5.42e-16	4.2e-15
100154877	PXDC1	1.25356	6.56e-34	1.29e-32
397107	NTAN1	1.25245	7.65e-45	2.3e-43
100155578	DAPK2	1.25117	1.86e-10	9.54e-10
100513366	ADH4	1.25073	3.77e-06	1.29e-05
733662	F10	1.24881	1.85e-07	7.29e-07
100152642	CCDC122	1.24863	1.64e-07	6.49e-07
100522387	CTSC	1.24847	3.57e-94	4.24e-92
100621644	TRNAU1AP	1.24757	9.3e-25	1.19e-23
100518097	LOC100518097	1.24648	3.59e-64	1.92e-62
100154770	IER3	1.24581	6.35e-39	1.52e-37
100626041	RPS15A	1.24532	8.65e-74	5.92e-72
110256050	MMP28	1.24317	9.18e-12	5.21e-11
100157810	FRK	1.2423	9.23e-30	1.52e-28
100514386	SLC31A2	1.24179	5.46e-07	2.06e-06
100037288	SLA-3	1.24104	5.18e-27	7.38e-26
100499567	HES1	1.24021	1.16e-50	4.29e-49
100627204	MMP24	1.23974	0.00977805	0.0205257
396692	HOPX	1.23858	6.06e-24	7.38e-23
397301	CALU	1.2381	3.94e-65	2.17e-63
100738479	LOC100738479	1.23809	0.000235042	0.0006462
100516986	GRSF1	1.23708	1.56e-39	3.83e-38
100516586	TXNDC16	1.23702	4.95e-07	1.87e-06
100513469	LENEP	1.23689	8.6e-05	0.000250925
100522132	COMMD5	1.23572	3.18e-14	2.18e-13
397665	PCBP2	1.23524	1.14e-84	1.05e-82
100620791	TRIP6	1.23467	0.00641882	0.013997
100517846	RNF2	1.23397	1.8e-28	2.77e-27
100522878	RIMKLA	1.23388	5.41e-22	5.95e-21
100621501	PIGX	1.23282	1.47e-07	5.84e-07
100521573	EPC1	1.23147	3.44e-12	2.02e-11
100157095	TAF13	1.23145	1e-41	2.67e-40
397588	EIF2AK2	1.22964	1.96e-42	5.44e-41
100518980	SMPD1	1.22937	5.03e-29	7.96e-28
102166994	GNG5	1.22901	1.24e-56	5.47e-55
100628047	ADAMTSL2	1.22725	0.00324483	0.00743784
100152754	SDC2	1.22582	2.11e-19	2.04e-18
397079	ADA2	1.22556	0.0047992	0.0107044
100526169	PKP2	1.22552	1.63e-33	3.13e-32
110255512	LOC110255512	1.22519	8.99e-07	3.31e-06
100154741	SYT11	1.22337	1.72e-33	3.3e-32
396827	MT-2B	1.22168	2e-55	8.53e-54
100270690	LGALSL	1.22164	1.18e-39	2.91e-38
100514637	RPS27A	1.22149	3.41e-68	2.02e-66
100523899	TCF7L1	1.2207	0.00325903	0.00746762
100125376	TES	1.21749	9.05e-62	4.54e-60
100155821	TBC1D7	1.21661	1.42e-11	7.96e-11
100522108	BASP1	1.21619	9.95e-88	9.86e-86
110260093	LOC110260093	1.21477	0.000195822	0.000544101
102159522	LOC102159522	1.21402	1.03e-13	6.78e-13
102166979	AVEN	1.21164	3.94e-18	3.51e-17
100621739	CDC16	1.20658	1.13e-28	1.75e-27
100525706	MTHFD2L	1.20583	1.03e-19	1.02e-18
396654	AHR	1.20286	8.92e-21	9.26e-20
397294	ZFX	1.20236	3.38e-47	1.1e-45
110258845	LOC110258845	1.19964	0.0155613	0.0314106
100626582	ARHGEF26	1.19805	0.023568	0.0457208
100622655	BCAP29	1.19775	8.12e-30	1.34e-28
100157200	FAM69A	1.19771	1.93e-27	2.82e-26
100626900	FAXC	1.19576	4.26e-23	4.97e-22
100462754	MAP1LC3B	1.19561	1.21e-26	1.69e-25
100625050	EPSTI1	1.19477	2.41e-15	1.79e-14
100516998	MYL4	1.19476	0.00756742	0.0162457
110256047	LOC110256047	1.19324	0.014301	0.0290756
641349	PPP1R3C	1.19273	1.36e-05	4.4e-05
100519638	RECK	1.19146	5.01e-10	2.48e-09
100524556	CRIPT	1.18898	4.51e-18	4e-17
102162684	LOC102162684	1.18786	0.0201528	0.0396849
100125346	BCL10	1.18678	4.51e-33	8.47e-32
100515566	KIRREL3	1.18636	0.0256675	0.049339
396719	SORBS2	1.18588	9.81e-34	1.91e-32
100153403	EEA1	1.18445	1.53e-08	6.69e-08
100515805	PARP12	1.18445	4.67e-18	4.13e-17
100520826	EIF4G2	1.18397	2.62e-75	1.87e-73
102163402	LOC102163402	1.18324	0.0100491	0.0210542
110262196	LOC110262196	1.18251	2.14e-05	6.71e-05
100514648	WFDC1	1.18146	3.73e-14	2.54e-13
110256840	LOC110256840	1.1811	0.016907	0.0338636
100517636	PGLS	1.18082	4.58e-39	1.1e-37
100125540	SYK	1.18064	5.21e-27	7.43e-26
100513628	GTF2E2	1.18034	4.27e-45	1.3e-43
100515617	C8H4orf46	1.17904	1.48e-10	7.68e-10
100519788	TMEM9B	1.17731	1.06e-53	4.33e-52
100515025	SNX7	1.17659	8.15e-22	8.9e-21
397244	CASP3	1.17536	4.13e-37	9.2e-36
100624103	TMEM62	1.17515	4.54e-13	2.85e-12
100517719	OSBPL9	1.17298	9.31e-36	1.98e-34
100522506	SLC9B1	1.17238	5.32e-08	2.2e-07
100513343	CDKN2AIPNL	1.172	2.41e-24	3.01e-23
100623653	SPN	1.17062	1e-05	3.28e-05
100521082	LOC100521082	1.16885	8.42e-20	8.35e-19
100622445	ELK3	1.16858	4.42e-15	3.21e-14
100152415	SPG20	1.16763	8.86e-16	6.77e-15
100524810	IGSF23	1.16697	0.0151748	0.0307207
100628076	SCARA3	1.16623	1.41e-33	2.74e-32
100153137	GBP2	1.16578	3.36e-08	1.42e-07
110261291	LOC110261291	1.16549	2.83e-05	8.78e-05
100513664	FPGT	1.16497	6.88e-13	4.26e-12
110255265	LOC110255265	1.16433	0.0101626	0.0212728
100737807	CNRIP1	1.16365	1.51e-08	6.58e-08
100049695	RPLP0	1.16308	4.71e-81	3.95e-79
100621975	G3BP2	1.16186	1.26e-58	5.87e-57
100514295	RPA2	1.16166	9.4e-38	2.16e-36
100625171	DSE	1.16009	4.67e-36	1e-34
100621799	ZNF300	1.15967	4.7e-05	0.000141533
100511613	C1GALT1C1	1.15903	3.02e-32	5.52e-31
100154555	C1H14orf166	1.15816	1.43e-54	5.97e-53
110260716	FAM60A	1.15707	1.08e-35	2.29e-34
100624523	MARK1	1.1564	4.02e-17	3.36e-16
102160209	SLC24A1	1.15525	8.43e-09	3.76e-08
100520288	CHSY1	1.15411	2.39e-24	2.99e-23
492312	MADCAM1	1.15184	0.000552185	0.00144079
100153946	CEBPD	1.15101	2.62e-30	4.39e-29
100737978	IKZF2	1.14868	3e-08	1.27e-07
100525320	DYNLT3	1.14801	9.78e-20	9.67e-19
100513998	ARMC10	1.14672	5.49e-48	1.85e-46
100627969	FAM184B	1.14653	0.00149688	0.00363945
100519979	UNG	1.14532	1.54e-31	2.73e-30
100154112	TIGAR	1.14531	1.72e-15	1.29e-14
100620677	RBBP4	1.14525	9.15e-45	2.74e-43
100516687	MRE11	1.14422	1.43e-28	2.21e-27
100520981	NFKBIZ	1.14362	4.98e-24	6.09e-23
100152253	STX11	1.14294	1.44e-19	1.41e-18
100515992	GNG10	1.14035	1.48e-45	4.59e-44
110256649	LOC110256649	1.14027	2.64e-06	9.2e-06
100521086	MOV10	1.14004	1.56e-30	2.64e-29
106504106	DCBLD2	1.13985	2.65e-51	1e-49
102166599	DPH6	1.1398	8.82e-19	8.18e-18
110259512	LOC110259512	1.13952	0.00241864	0.00567594
733661	F7	1.13865	0.000751317	0.00192092
100154142	UBE2A	1.13743	2.15e-39	5.24e-38
100739461	ZNF570	1.13665	1.23e-08	5.42e-08
100739714	EMC2	1.13654	2.5e-46	7.9e-45
100737299	RGMB	1.1355	1.26e-08	5.53e-08
100738993	GORAB	1.13449	4.77e-21	5e-20
407608	PGK1	1.13443	1.1e-34	2.22e-33
100525020	GTF3C6	1.13298	3.95e-22	4.38e-21
100739329	DEGS2	1.13227	2.64e-19	2.53e-18
102164643	LOC102164643	1.13219	1.99e-10	1.02e-09
100738653	LOC100738653	1.1314	2.81e-15	2.07e-14
397396	BGN	1.13106	0.00116537	0.00288952
110261152	MANEAL	1.13082	2.89e-18	2.6e-17
100515520	RPL39	1.13031	2.83e-45	8.68e-44
100155491	ORMDL1	1.12985	5.79e-30	9.6e-29
100520317	LOC100520317	1.12973	2.36e-17	2.01e-16
110257430	LOC110257430	1.12481	0.0069186	0.0149724
100513524	IBA57	1.12468	2.14e-16	1.7e-15
100153442	SMPDL3A	1.12461	0.00022588	0.000622395
100623414	SRGAP1	1.12286	5.29e-13	3.3e-12
100516073	APLF	1.12104	7.14e-24	8.61e-23
100622916	PSMG2	1.12068	9.71e-33	1.8e-31
100155091	ITGA5	1.11969	3.47e-08	1.46e-07
100512832	TTC27	1.11909	1.25e-41	3.33e-40
100738545	GALNT1	1.11876	4e-36	8.63e-35
100523752	YPEL1	1.11863	1.7e-05	5.43e-05
100512015	LGI3	1.11842	2.68e-34	5.35e-33
396665	TGFBR1	1.1176	3.42e-27	4.91e-26
100521422	NXT2	1.1172	1.97e-30	3.32e-29
100524795	SEC14L5	1.11718	0.0196116	0.0387398
100511655	B4GALT1	1.1168	4.09e-32	7.43e-31
100626669	IST1	1.11373	6.13e-46	1.92e-44
100523696	AMOTL2	1.11355	7.78e-42	2.09e-40
100621518	RBBP8	1.11346	7.09e-54	2.92e-52
100626014	CAMK2A	1.11342	0.000301624	0.00081714
100512633	RUNX1	1.11319	1.5e-17	1.28e-16
100511852	HAUS2	1.11312	2.38e-22	2.67e-21
396946	PGRMC1	1.11301	2.68e-42	7.4e-41
100145890	SFRP4	1.11289	0.00198466	0.00471779
100626722	KRT7	1.1128	4.91e-40	1.24e-38
100516658	TAF9B	1.11229	2.12e-25	2.78e-24
595108	ARF4	1.1113	1.07e-54	4.48e-53
100513135	SLC15A3	1.11041	0.003204	0.00735061
100512576	SPRED1	1.11009	4.73e-19	4.48e-18
414395	RPS20	1.11008	1.72e-60	8.34e-59
100524682	TTYH1	1.10969	0.0168237	0.0337239
100736631	METTL24	1.10855	0.000394646	0.00105224
100621006	LOC100621006	1.10787	3.91e-19	3.72e-18
100155669	TREX1	1.10735	3.86e-06	1.32e-05
100623119	ZNF639	1.10693	6.83e-19	6.4e-18
100515666	HES2	1.10681	0.00486623	0.0108422
100519764	PDGFA	1.10482	4.45e-29	7.08e-28
100513442	MFF	1.10466	1.4e-40	3.62e-39
100157312	CAMKK2	1.10284	1.4e-30	2.38e-29
110256100	MIS12	1.10074	3.23e-15	2.37e-14
100512026	ING3	1.10029	1.21e-10	6.31e-10
100520800	BMI1	1.09975	3.1e-26	4.26e-25
100156192	NT5DC1	1.09948	7.24e-32	1.31e-30
100522257	IL4I1	1.09825	1.88e-07	7.39e-07
102162312	LOC102162312	1.09768	2.56e-09	1.2e-08
100514886	RNF113A	1.09697	5.04e-23	5.86e-22
100037997	RPS26	1.09665	8.69e-49	3.01e-47
100522175	SPPL2A	1.09545	1.18e-36	2.59e-35
100154990	SQOR	1.09393	1.1e-13	7.23e-13
396862	TIMP1	1.09309	3.32e-27	4.78e-26
100154530	TGM2	1.09295	2.11e-08	9.08e-08
100514867	MASTL	1.09194	2.51e-15	1.86e-14
100524378	LOC100524378	1.09179	2.59e-05	8.06e-05
100523979	CCNG2	1.09154	0.000278628	0.000758163
102157484	LOC102157484	1.09057	0.00130819	0.00321867
396752	RSAD2	1.08786	3.37e-14	2.3e-13
733669	GADD45A	1.08669	1.43e-62	7.34e-61
100037989	COX6C	1.08535	5.12e-36	1.1e-34
100627750	STX12	1.08522	1.28e-38	3.03e-37
100144465	MRPS18B	1.08476	1.12e-20	1.15e-19
110261292	LOC110261292	1.08443	7.01e-06	2.33e-05
100125956	COPS2	1.08422	7.01e-35	1.44e-33
102163141	RBKS	1.08332	2.28e-18	2.06e-17
100524815	TMEM128	1.08303	1.1e-26	1.54e-25
100513798	RRAGC	1.08246	7.1e-35	1.46e-33
100516290	EBPL	1.08175	1.15e-27	1.7e-26
100511108	PARP8	1.08058	1.88e-24	2.37e-23
100511327	KIAA1551	1.07906	5.5e-29	8.66e-28
100623540	LOC100623540	1.07875	0.000432679	0.00114721
100155905	RIT1	1.07783	2.38e-38	5.58e-37
396715	KPNA3	1.07757	1.6e-37	3.64e-36
100525150	CD44	1.07709	1.55e-33	2.99e-32
397402	PLIN2	1.07658	3.42e-45	1.05e-43
106509015	CCNDBP1	1.07637	1.03e-15	7.86e-15
100037998	TMSB10	1.07558	2.15e-55	9.14e-54
100157040	FUT11	1.07532	4.95e-21	5.19e-20
100514806	AHI1	1.07519	1.21e-14	8.52e-14
396988	TIMP2	1.07286	5.57e-58	2.57e-56
733672	CST3	1.0724	6.4e-58	2.95e-56
100513451	LRRC57	1.07163	6.35e-24	7.7e-23
100125551	SLC2A8	1.07154	3.59e-11	1.96e-10
100624570	CYLD	1.07114	1.7e-25	2.25e-24
100514234	NEDD1	1.07112	4.99e-22	5.51e-21
100519555	ARHGAP42	1.07055	2.8e-33	5.33e-32
100155358	SPTBN5	1.07015	0.00876081	0.0185945
100627972	ARHGEF15	1.06936	2.28e-14	1.57e-13
102161912	LOC102161912	1.06918	1.61e-05	5.15e-05
100154350	NFKBIL1	1.06903	1.07e-14	7.59e-14
100158057	ASB9	1.06863	0.00112259	0.0027924
100157790	FRMD6	1.06658	1.93e-52	7.53e-51
100624908	ZBTB20	1.06652	8.47e-12	4.82e-11
100512547	UBA6	1.06594	9.56e-37	2.12e-35
110257855	LOC110257855	1.06581	2.36e-05	7.39e-05
102157632	LOC102157632	1.06427	0.00141658	0.00345873
100521950	FKBP8	1.06379	9.27e-48	3.08e-46
100510899	EVA1A	1.06292	2.67e-22	2.99e-21
414391	RPS29	1.06129	1.01e-08	4.48e-08
397084	TGFB2	1.06107	0.0121014	0.0249621
397550	STAT5A	1.06104	3.84e-18	3.42e-17
751869	NFKB1	1.05994	8.04e-36	1.72e-34
100625792	ZNF180	1.0595	0.000469382	0.00123727
100625239	RNASEH2B	1.05893	3.59e-41	9.37e-40
110255215	RPP40	1.05892	1e-17	8.71e-17
595110	CCNG1	1.05835	8.15e-48	2.72e-46
100513853	ANTXR1	1.05758	1.12e-16	9.08e-16
100620553	DONSON	1.05695	1.52e-22	1.73e-21
100513568	CHAF1B	1.05611	9.71e-26	1.3e-24
100524271	AAED1	1.05543	5.07e-19	4.8e-18
100156698	OSGEPL1	1.05535	4.18e-13	2.63e-12
100523651	AKAP7	1.05511	1.36e-09	6.54e-09
100155876	CLCC1	1.05506	1.89e-24	2.38e-23
100154234	HSF2	1.05504	1.02e-16	8.26e-16
100519372	ZSCAN30	1.0543	0.0142857	0.0290508
397425	IMPA1	1.05401	9.11e-38	2.1e-36
100217385	UTP3	1.05274	4.49e-23	5.23e-22
100499509	AGO3	1.05239	4.86e-10	2.42e-09
100625876	SLC2A5	1.05191	0.0104881	0.0219169
100157520	ZNF70	1.0509	0.000112118	0.000322206
553107	SLC35A3	1.04944	1.83e-39	4.46e-38
100153461	EGLN1	1.04825	1.29e-30	2.21e-29
100516523	ARL15	1.04779	9.14e-13	5.61e-12
100522720	RRAGB	1.04762	2.68e-25	3.49e-24
100624274	FXYD5	1.04665	8.69e-28	1.29e-26
100620969	EREG	1.04624	0.000373822	0.00100089
100155743	ANAPC7	1.04571	4.4e-26	5.99e-25
100523036	LYRM2	1.04535	1.11e-12	6.76e-12
100521551	CCT4	1.04508	1.85e-65	1.03e-63
100156441	DSCC1	1.04467	2.88e-13	1.84e-12
100517993	C1H9orf40	1.04429	2.6e-16	2.06e-15
100520428	CHST10	1.04426	2.12e-35	4.43e-34
100514616	ZNF770	1.04404	2.03e-09	9.59e-09
100519877	IDO1	1.0423	0.0230318	0.044779
100516387	TSEN15	1.04139	3.87e-26	5.28e-25
100516118	ZDHHC2	1.04137	2.91e-24	3.63e-23
414427	GDI2	1.04049	6.2e-51	2.33e-49
100153172	TDRD3	1.04045	5.32e-17	4.41e-16
100739612	UBA2	1.03996	2.11e-37	4.79e-36
100154395	NOV	1.03993	1.24e-11	6.99e-11
100627401	RPL36A	1.03935	1.98e-37	4.49e-36
100622715	CFAP69	1.03913	1.06e-35	2.25e-34
100153484	GLMP	1.03889	2.24e-34	4.49e-33
100517222	B4GALT6	1.03837	1.35e-07	5.37e-07
100511127	VRK2	1.03772	3.76e-30	6.27e-29
692192	PCNA	1.03764	3.96e-50	1.42e-48
100155047	MRPL15	1.03659	1.47e-26	2.05e-25
100526162	ERI2	1.03658	2.76e-05	8.56e-05
100622344	INTS7	1.03593	2.17e-25	2.85e-24
414396	ACTB	1.03386	1.3e-55	5.56e-54
106507461	TMEM56	1.03226	8.4e-20	8.33e-19
100158143	REEP3	1.03215	2.52e-31	4.44e-30
397472	ATP6V1H	1.03205	4.19e-36	9.02e-35
100155012	RPS24	1.03092	1.32e-53	5.4e-52
110260095	NINJ1	1.02994	2.88e-12	1.7e-11
100153348	MRPL13	1.02909	9.39e-27	1.32e-25
100513762	CDKN2AIP	1.02863	3.79e-16	2.97e-15
100622444	PSMB2	1.0273	3.52e-41	9.2e-40
100628086	METTL9	1.0272	6e-26	8.1e-25
397042	CD47	1.02715	5.63e-43	1.59e-41
733596	PLAGL1	1.02658	3.15e-11	1.72e-10
100522868	EXOC3L1	1.0261	9.3e-08	3.74e-07
100523738	CHPT1	1.02586	1.8e-12	1.08e-11
100522283	PCGF5	1.02527	6.97e-26	9.38e-25
100151912	CNPY2	1.02494	3.48e-25	4.54e-24
102158334	LOC102158334	1.02442	0.0227835	0.0443509
110260040	YIPF4	1.02247	7.09e-35	1.46e-33
100156366	TANK	1.02237	1.96e-09	9.27e-09
100518046	SRD5A1	1.02234	1.31e-32	2.42e-31
100154984	TMEM87A	1.02217	1.49e-19	1.45e-18
102160867	ADAMTS17	1.01874	8.27e-05	0.000241824
768102	SRSF6	1.01873	2.79e-27	4.05e-26
100154996	MANEA	1.01774	1.55e-18	1.41e-17
100517798	TRMT2B	1.01595	1.43e-06	5.16e-06
100623961	TMEM219	1.01525	5.95e-18	5.24e-17
100518050	TMX3	1.0135	6.57e-28	9.83e-27
100512584	PLA2G16	1.01315	4.1e-15	2.99e-14
106504170	OTUD1	1.013	1.04e-14	7.4e-14
100156165	SAV1	1.01254	1.46e-16	1.17e-15
100513546	TOE1	1.01153	1.17e-18	1.08e-17
100625538	MYNN	1.01135	2.03e-14	1.41e-13
100216316	RPL26L1	1.01105	8.53e-23	9.82e-22
100524092	ATPAF1	1.01075	6.32e-42	1.71e-40
100622616	SMIM20	1.01031	1.94e-25	2.56e-24
100153782	USP30	1.00854	1.53e-15	1.15e-14
100520433	DLL3	1.00845	0.0036064	0.00820375
100512051	ERGIC2	1.00782	3.03e-29	4.88e-28
100529117	STARD3NL	1.00724	5.47e-13	3.41e-12
100152498	FGF12	1.0069	2.5e-10	1.26e-09
100623778	NAE1	1.00679	2.22e-30	3.73e-29
100157266	SPRY2	1.00616	1.9e-45	5.85e-44
100623159	YTHDF2	1.00524	1.73e-28	2.65e-27
102157923	C17H8orf48	1.00515	0.000174845	0.000489926
100627222	LOC100627222	1.00477	1.79e-07	7.04e-07
100624820	JDP2	1.00384	5.25e-05	0.000157227
100153423	GATC	1.00328	2.25e-20	2.29e-19
110258853	LOC110258853	1.00265	3.69e-07	1.42e-06
110260321	S100A13	1.0019	1.06e-22	1.21e-21
102158760	C16H5orf58	1.00187	3.45e-12	2.02e-11
100521012	PYROXD1	1.00145	2.42e-12	1.44e-11
100515118	LOC100515118	1.00114	6.47e-19	6.07e-18
100738403	LOC100738403	-1.00012	7.72e-06	2.55e-05
100627707	DHCR7	-1.00044	1.17e-16	9.47e-16
100517736	SRXN1	-1.0006	1.47e-33	2.84e-32
100738444	TMEM178A	-1.00207	8e-06	2.65e-05
100622890	CSRP1	-1.00239	1.96e-50	7.14e-49
733621	FOXO3	-1.00254	9.8e-25	1.25e-23
106508709	CRIP2	-1.00262	1.4e-39	3.42e-38
102166001	DENND1A	-1.00291	4.03e-25	5.24e-24
100037306	TNFRSF1B	-1.00297	2.97e-36	6.44e-35
100152428	LOC100152428	-1.00354	3.9e-33	7.34e-32
100515425	SNX15	-1.00357	1.36e-07	5.41e-07
100517513	PCNX3	-1.00457	5.37e-33	1e-31
100513098	SALL2	-1.00563	2.8e-16	2.22e-15
100738445	SAMD12	-1.00591	3.67e-14	2.5e-13
100522166	TMEM37	-1.00613	1.57e-32	2.9e-31
100514813	SLC25A53	-1.00647	1.31e-05	4.23e-05
102160475	LOC102160475	-1.00772	8.43e-14	5.6e-13
100628179	DAB2IP	-1.0078	3.56e-28	5.41e-27
100738589	CCND1	-1.00819	1.04e-20	1.08e-19
397546	PGD	-1.00872	4.58e-43	1.3e-41
110258363	CUNH14orf80	-1.00906	9.74e-18	8.45e-17
100316854	PSPH	-1.00931	1.11e-13	7.28e-13
100519288	STARD8	-1.00931	1.56e-12	9.42e-12
102166539	LOC102166539	-1.00943	0.00175694	0.00421866
399535	MUT	-1.01092	3.02e-14	2.07e-13
110261147	LSM10	-1.01153	1.29e-16	1.04e-15
100622424	ZNF385C	-1.01168	1.23e-08	5.4e-08
100622793	PHLDA3	-1.01175	3.41e-27	4.91e-26
110259171	PCNT	-1.01295	5.81e-26	7.85e-25
396903	MYH10	-1.01303	1.36e-32	2.5e-31
106505566	LOC106505566	-1.0142	0.00266062	0.00620143
100516583	TERB2	-1.01436	0.00118368	0.00293278
100152436	RHOBTB2	-1.01462	5.61e-24	6.84e-23
100520318	TUB	-1.01471	6.43e-14	4.31e-13
100513431	CACNA1G	-1.01493	0.000166681	0.000468251
100736802	FLYWCH1	-1.01507	3.81e-17	3.2e-16
110259209	EPS8L2	-1.01734	1.38e-30	2.35e-29
100101470	ATRN	-1.0177	8.55e-47	2.74e-45
100521078	LMTK2	-1.01794	1.98e-26	2.73e-25
100626252	WBP1	-1.01823	6.88e-27	9.75e-26
102163469	ZBTB8B	-1.01828	0.00662182	0.014399
100520080	FUZ	-1.01976	4.31e-08	1.8e-07
100520452	LOC100520452	-1.02022	5.39e-14	3.63e-13
100513970	RALGDS	-1.02032	1.69e-18	1.53e-17
100520696	ANKRD13B	-1.02185	1.43e-16	1.15e-15
100737088	B3GNT7	-1.02201	1.35e-10	7e-10
100522902	PTPN4	-1.02318	3.33e-12	1.96e-11
100621324	HSPA2	-1.02323	1.62e-08	7.03e-08
100520390	SFTA2	-1.02355	0.000700786	0.00179792
100521274	FAM131C	-1.02378	1.97e-24	2.47e-23
102167611	IGFN1	-1.0239	0.0195463	0.0386425
100154055	SLC45A4	-1.02414	5.63e-29	8.85e-28
100520086	NEDD8	-1.02467	1.02e-32	1.89e-31
100625057	ZBTB7A	-1.02537	8.29e-36	1.77e-34
110255708	FZD8	-1.02612	0.0043632	0.00978606
100511833	KBTBD7	-1.02626	3.48e-08	1.46e-07
100524618	GPT	-1.02642	5.2e-16	4.04e-15
733643	NCOR2	-1.02686	2.04e-46	6.51e-45
100524882	PRSS12	-1.027	2.77e-05	8.59e-05
100518179	FLT4	-1.02733	0.00191057	0.00455336
100517495	CPD	-1.02758	6.04e-49	2.1e-47
780433	SDHA	-1.02823	3.61e-55	1.53e-53
100627366	ANO9	-1.02975	4.82e-06	1.63e-05
100217398	FLVCR1	-1.02996	6.86e-17	5.64e-16
100516788	SH2B1	-1.03107	1.03e-24	1.31e-23
100153896	FLAD1	-1.03135	2.42e-46	7.66e-45
100516528	BMX	-1.03172	4.08e-06	1.39e-05
100625567	RUNDC1	-1.03175	1.93e-33	3.7e-32
110260356	AMPD2	-1.03184	2.45e-33	4.67e-32
100521849	PPP1R13B	-1.03187	1.41e-18	1.29e-17
100153443	GPHN	-1.03244	3.25e-19	3.1e-18
100626804	NXPH4	-1.03249	0.000510068	0.00133654
100520986	PLEKHM3	-1.03267	2.93e-09	1.37e-08
100522179	GAL3ST3	-1.03276	0.00939542	0.0198122
110258620	LOC110258620	-1.03334	2.03e-06	7.19e-06
100624753	LRRC47	-1.03406	1.64e-21	1.76e-20
100156044	TLE4	-1.03556	4.14e-11	2.24e-10
102164273	PIEZO1	-1.03615	9.5e-30	1.56e-28
100518274	SCN10A	-1.03619	0.0104895	0.0219175
100513402	INO80B	-1.03749	3.49e-24	4.31e-23
100511275	LOC100511275	-1.03781	9.6e-07	3.51e-06
396852	MSMB	-1.03855	8.51e-18	7.4e-17
100153200	SEMA3B	-1.03891	4.36e-13	2.74e-12
110255729	LOC110255729	-1.03917	0.0137684	0.0280882
100157578	NAB2	-1.03969	1.83e-14	1.28e-13
100155694	TEX9	-1.03994	4.01e-07	1.53e-06
100521540	KLC2	-1.04055	1.12e-23	1.34e-22
106507496	LOC106507496	-1.04124	0.0033303	0.00761869
100519405	C1H15orf62	-1.04134	1.49e-09	7.1e-09
100520121	TKFC	-1.04143	1.68e-33	3.23e-32
100736996	TJAP1	-1.04161	6.14e-11	3.29e-10
110260409	FAM83H	-1.04193	2.68e-32	4.91e-31
100126852	GSK3B	-1.04229	5.33e-42	1.45e-40
100157071	PPP1R36	-1.04308	8e-08	3.24e-07
100623420	ATP2B4	-1.04353	1.81e-41	4.79e-40
100154343	ABLIM1	-1.04379	2.78e-37	6.27e-36
100623546	CFAP74	-1.04404	7.22e-13	4.45e-12
100522413	CACHD1	-1.04449	1.36e-17	1.17e-16
100516352	TUBB4B	-1.04515	1.17e-37	2.69e-36
100524617	CLEC4F	-1.04687	5.92e-07	2.22e-06
100519841	VAMP1	-1.04704	0.00549425	0.0121191
110256824	LOC110256824	-1.04805	0.0231305	0.0449425
100522820	KIF24	-1.04954	1.6e-14	1.12e-13
397454	ITPR1	-1.04955	1.51e-16	1.21e-15
100625215	STK40	-1.05167	2.4e-18	2.16e-17
100519529	ABCD1	-1.05245	2.39e-27	3.48e-26
100154890	TTC7B	-1.05258	3.6e-25	4.68e-24
100511554	FCHSD1	-1.05314	1.04e-10	5.47e-10
100739365	LOC100739365	-1.05433	2.04e-13	1.32e-12
100514030	SLC25A22	-1.05469	2.13e-22	2.4e-21
100157157	KLC4	-1.05473	8.25e-19	7.68e-18
100523127	CDCA4	-1.05563	6.48e-24	7.86e-23
100620392	DAG1	-1.05606	3.92e-54	1.62e-52
100738738	UST	-1.05793	1.26e-07	5.02e-07
100524964	AGBL3	-1.0581	1.22e-07	4.86e-07
100525832	PPP1R12B	-1.05814	1.49e-18	1.36e-17
106510029	LOC106510029	-1.05831	0.00425672	0.00957387
100622514	CLASRP	-1.0587	1.56e-21	1.68e-20
100155585	ABCB6	-1.0594	3.38e-26	4.63e-25
100153303	ELAVL2	-1.05948	3.82e-06	1.31e-05
100156351	GARNL3	-1.06001	3.6e-11	1.96e-10
100513778	CDC42EP2	-1.06031	2.9e-28	4.41e-27
100155733	SUSD6	-1.06042	8.72e-20	8.63e-19
110261039	LOC110261039	-1.06083	0.0111267	0.023142
100415925	SPATA24	-1.06203	2.06e-08	8.88e-08
102160717	IGSF9	-1.06208	6.53e-07	2.43e-06
100737399	TNFRSF8	-1.06214	1.73e-36	3.76e-35
100522949	NARF	-1.06271	5.49e-42	1.49e-40
100513228	BAIAP2	-1.06368	1.27e-42	3.57e-41
100525991	LMBR1L	-1.06432	8.87e-10	4.33e-09
100622701	DGKQ	-1.06461	2.78e-32	5.09e-31
100514856	APBB2	-1.06494	2.99e-34	5.95e-33
100514035	SAMD1	-1.06509	1.91e-19	1.85e-18
397512	TGFBR3	-1.06557	2.83e-23	3.34e-22
100513962	AASS	-1.06665	3.84e-12	2.24e-11
100513826	SLC19A3	-1.0678	4.01e-24	4.94e-23
110261963	LOC110261963	-1.06803	0.0179564	0.0357508
100524745	TRAPPC2L	-1.06844	8.23e-40	2.05e-38
100515380	DRC7	-1.06858	0.000350383	0.000941803
106507531	C1RL	-1.069	0.00735567	0.0158222
100524680	LRRC29	-1.0691	0.00142899	0.00348673
100157416	45724	-1.07009	2.88e-24	3.59e-23
100517487	LOC100517487	-1.07092	0.0085306	0.0181454
100625739	SGK1	-1.07104	2.13e-31	3.76e-30
100156301	TNS2	-1.07106	3.82e-34	7.55e-33
780431	NDRG2	-1.07111	1.45e-09	6.93e-09
100515846	BCL9L	-1.07153	6.05e-45	1.83e-43
100155163	RALGAPA1	-1.07208	4.41e-25	5.71e-24
100158055	OLFML3	-1.07334	1.1e-05	3.59e-05
100525341	FAM46C	-1.07336	6.6e-17	5.43e-16
100620515	GOLGB1	-1.07358	1.53e-19	1.5e-18
100620744	HS6ST3	-1.07366	1.12e-12	6.83e-12
106505015	NFE2L1	-1.0741	4.89e-53	1.95e-51
450248	P2RY2	-1.07429	1e-41	2.67e-40
100155227	RBM15	-1.07438	2.31e-23	2.74e-22
100524569	JARID2	-1.07515	1.1e-11	6.18e-11
100625146	GAMT	-1.07595	1.88e-17	1.61e-16
100621453	FANCA	-1.07637	1.48e-23	1.76e-22
100521743	CUBN	-1.07638	2.23e-05	7e-05
100518407	PJA1	-1.07639	7.86e-29	1.23e-27
100515995	OSBPL5	-1.07701	2.17e-11	1.2e-10
654291	SLC2A4RG	-1.07722	1.39e-34	2.8e-33
100152649	ZNF710	-1.07817	4.02e-14	2.73e-13
110260884	ZC3H18	-1.0782	8.47e-33	1.57e-31
100519785	RAD51B	-1.07978	4.49e-08	1.87e-07
397583	LIPE	-1.08014	3.5e-13	2.22e-12
100522903	CCDC148	-1.08062	0.00308036	0.00709416
397424	QPCT	-1.08071	1.1e-36	2.43e-35
100513569	GAS2L1	-1.08088	8.93e-26	1.2e-24
397059	ITGA2B	-1.08118	1.94e-05	6.15e-05
100518698	TRIO	-1.08124	2.53e-59	1.2e-57
100519058	FZD5	-1.08153	2.35e-35	4.91e-34
397333	CXADR	-1.08177	1.23e-26	1.72e-25
110256143	USP22	-1.08468	8.22e-51	3.05e-49
100523382	CADM4	-1.08484	5.14e-25	6.65e-24
100152117	CPEB3	-1.08623	9.96e-05	0.000288166
110260084	TBX6	-1.08628	4.14e-10	2.07e-09
100624483	NEIL2	-1.08667	0.000291331	0.000791104
100525041	ABHD1	-1.08674	0.000792472	0.00201974
110255931	MAFG	-1.08744	1.83e-42	5.1e-41
100620180	TARS2	-1.08775	1.93e-11	1.07e-10
100515947	SYNGR3	-1.08815	1.18e-11	6.61e-11
100513261	LOC100513261	-1.08891	1.64e-35	3.45e-34
100521472	KIAA0753	-1.09036	3.13e-30	5.23e-29
100519608	HIVEP1	-1.09065	5.29e-07	2e-06
100519523	CCDC136	-1.09128	2.75e-06	9.6e-06
110255926	CENPX	-1.09132	2.58e-39	6.25e-38
100622849	LOC100622849	-1.09169	4.53e-10	2.26e-09
100518248	GPSM2	-1.09252	8.04e-33	1.5e-31
110257526	LOC110257526	-1.0926	0.000119993	0.000343441
100155341	NEIL1	-1.09344	6.26e-09	2.84e-08
733578	CLDN4	-1.09547	2.84e-55	1.21e-53
100519761	RGL3	-1.0957	2.52e-07	9.81e-07
100127440	TAS1R3	-1.09617	0.00849135	0.0180702
100156379	PRKDC	-1.09714	9.67e-38	2.22e-36
100513626	ABCC5	-1.09803	1.27e-24	1.61e-23
110257383	UCKL1	-1.09826	3.2e-39	7.73e-38
100157102	USP20	-1.09893	1.16e-13	7.61e-13
100157721	MICAL3	-1.09982	3.13e-28	4.76e-27
494562	KLF9	-1.10013	0.003414	0.00779383
100049668	TFAP2A	-1.10025	6.21e-10	3.06e-09
397360	CEBPB	-1.10034	1.42e-29	2.33e-28
396930	ACY1	-1.10036	2.38e-24	2.98e-23
110261333	MZF1	-1.10061	5.08e-18	4.49e-17
100154452	TRIP11	-1.10133	4.14e-16	3.24e-15
100628091	CLHC1	-1.10341	1.52e-07	6.02e-07
100127133	FGFR4	-1.10532	1.49e-27	2.19e-26
110256057	LOC110256057	-1.10569	0.000609158	0.00157835
102161380	LOC102161380	-1.10603	0.00542092	0.0119659
100049676	LYST	-1.10636	3.39e-13	2.15e-12
100153398	EFHD1	-1.10672	0.00171668	0.00413
106509660	LOC106509660	-1.10672	0.00958382	0.0201751
100525027	LOC100525027	-1.10851	0.00152086	0.0036934
110260645	CBX6	-1.10852	1.19e-24	1.51e-23
110256133	DRC3	-1.10873	2.72e-20	2.76e-19
100514251	XPC	-1.11059	1.02e-25	1.37e-24
100518681	SVIL	-1.1106	3.3e-23	3.87e-22
102157709	LOC102157709	-1.11094	4.51e-06	1.53e-05
100155296	TINF2	-1.11101	3.46e-18	3.09e-17
100524248	KCNIP3	-1.11134	3.47e-10	1.74e-09
100511968	NOL4L	-1.11148	4.61e-15	3.35e-14
100518067	SPRED2	-1.11218	4.25e-24	5.23e-23
100152301	PMVK	-1.11254	5.92e-12	3.41e-11
100621200	SYT8	-1.11273	8.56e-05	0.000249804
100520231	MAML1	-1.11308	6.82e-13	4.22e-12
100517403	BBC3	-1.1135	5.84e-08	2.4e-07
100154068	GMPR2	-1.11383	7.21e-14	4.81e-13
100514855	NELFA	-1.1148	7.09e-36	1.52e-34
100337669	FZD2	-1.11483	0.00139117	0.00340207
100517699	CRB3	-1.11506	3.84e-39	9.25e-38
102166602	LOC102166602	-1.11549	0.0215699	0.0422378
606742	CETN2	-1.11581	3.26e-29	5.22e-28
100152746	SAMD15	-1.11609	0.000181889	0.000507822
100738793	PARD3B	-1.11625	1.83e-08	7.95e-08
100623246	C3H16orf54	-1.11636	1.59e-25	2.1e-24
100516124	DLG3	-1.11754	5.08e-18	4.49e-17
100270817	VWA7	-1.11768	1.43e-14	1.01e-13
100511141	VASH1	-1.11785	2.93e-21	3.11e-20
100521318	GPT2	-1.1179	1.65e-34	3.33e-33
100155478	CD109	-1.11875	2.97e-57	1.33e-55
100154915	PWWP2B	-1.12116	2.71e-15	2e-14
100623249	HMGN5	-1.12125	5.88e-09	2.67e-08
100521548	EME2	-1.12129	2.95e-06	1.02e-05
100515590	CCDC69	-1.12192	1.11e-09	5.37e-09
100152339	ITPK1	-1.122	2e-21	2.14e-20
100520910	ARHGAP33	-1.12202	9.23e-09	4.1e-08
100625212	RAB11FIP1	-1.12286	7.84e-39	1.87e-37
100525230	LURAP1	-1.12297	1.78e-10	9.13e-10
396886	SLPI	-1.12336	1.14e-17	9.87e-17
102164539	PCSK1N	-1.12377	1.3e-31	2.32e-30
110258215	LOC110258215	-1.124	2.29e-09	1.07e-08
100627107	KATNAL2	-1.12467	0.00213056	0.00504521
100625322	PLD3	-1.12532	3.63e-40	9.15e-39
100156750	RSPH3	-1.12596	4.09e-08	1.71e-07
102163618	LOC102163618	-1.12717	0.0138117	0.0281641
100157531	PAQR6	-1.12753	0.0023372	0.00549874
100736673	MAST3	-1.12759	2.69e-17	2.28e-16
100521902	PRR12	-1.12845	1.21e-25	1.61e-24
100510887	LOC100510887	-1.12902	8.27e-17	6.77e-16
100525994	ARHGEF10L	-1.12917	1.94e-43	5.56e-42
100038028	NR6A1	-1.13009	6.82e-09	3.08e-08
100522981	HOOK2	-1.13126	3.81e-17	3.19e-16
100154609	PER2	-1.13132	1.1e-08	4.86e-08
100516626	WDR20	-1.13231	1.03e-19	1.02e-18
100625732	TGIF1	-1.13234	3.02e-44	8.88e-43
106505668	TTLL3	-1.13255	5.1e-29	8.06e-28
100626004	SERINC2	-1.13319	4.91e-19	4.65e-18
110258334	LOC110258334	-1.13393	0.000158607	0.000446993
654405	GNAQ	-1.13405	7.91e-13	4.87e-12
100513231	ABCC3	-1.1344	3.34e-54	1.39e-52
100152578	RAB3IP	-1.13478	9.84e-22	1.07e-20
100049650	MYO1D	-1.13515	1.93e-23	2.28e-22
100518178	FCHO1	-1.13568	8.83e-11	4.67e-10
100154341	URM1	-1.13616	3.25e-51	1.23e-49
100515409	MINK1	-1.13616	3.89e-52	1.5e-50
110262028	LOC110262028	-1.13624	0.004269	0.00959684
397062	TFRC	-1.13654	1.41e-15	1.06e-14
100152043	TRAPPC9	-1.13678	2.37e-48	8.11e-47
100522014	SLC5A6	-1.13764	2.96e-64	1.6e-62
100126845	TRPV4	-1.13768	2.16e-48	7.37e-47
100170126	LEF1	-1.13825	2.98e-42	8.19e-41
494563	KLF13	-1.13913	2.29e-08	9.82e-08
100513177	RNF123	-1.13965	3.64e-33	6.87e-32
100191010	SLC26A11	-1.13997	1.45e-23	1.73e-22
100519232	KIAA1549	-1.14025	2.18e-18	1.97e-17
100517032	IFT27	-1.14054	3.01e-06	1.04e-05
396838	CALM3	-1.14061	2.59e-57	1.17e-55
100624383	TCEA3	-1.14116	4.61e-21	4.83e-20
100157069	SLC4A11	-1.14139	3.13e-05	9.65e-05
100517843	ST14	-1.14153	1.16e-49	4.12e-48
110260885	MVD	-1.14298	1.97e-24	2.48e-23
106506398	LOC106506398	-1.14424	0.00344069	0.00784895
102166275	MYOM3	-1.14468	0.00205889	0.0048861
100512495	KDM6B	-1.14563	6.37e-30	1.06e-28
100516934	RASL10B	-1.14591	2e-28	3.06e-27
100623151	INF2	-1.14594	3.6e-42	9.87e-41
100738374	ZNF865	-1.14651	6.58e-28	9.84e-27
100737056	FRMD4A	-1.1479	1.22e-33	2.37e-32
110262100	LOC110262100	-1.14857	4.35e-05	0.000131664
100522092	RUNDC3B	-1.1491	2.03e-06	7.18e-06
100621029	KIAA1522	-1.14918	1.24e-41	3.3e-40
100519333	SCRN2	-1.15053	3.31e-30	5.52e-29
102163932	SAMD11	-1.15098	0.0227179	0.0442289
100628094	NCCRP1	-1.15115	0.00557678	0.0122851
102166512	ANXA3	-1.15176	3.46e-06	1.19e-05
100153595	PTPRG	-1.15306	8.31e-51	3.08e-49
100156052	LHPP	-1.1541	4.62e-31	7.98e-30
100157507	PTK2B	-1.15484	6.49e-18	5.7e-17
100625324	ARHGEF16	-1.15536	1.18e-35	2.5e-34
100521780	MAFK	-1.15545	1.87e-33	3.6e-32
100038004	EGR2	-1.15585	0.00650853	0.0141775
100516991	TMEM45B	-1.1565	1.43e-21	1.55e-20
606745	ADORA2B	-1.1574	1.7e-15	1.27e-14
100153892	RREB1	-1.15798	6.4e-38	1.48e-36
100517207	MARCKS	-1.1598	0.0108374	0.0225858
110256598	FRAT1	-1.16111	0.00251143	0.00588254
100511452	KLHDC4	-1.16113	1.09e-26	1.54e-25
100517053	ITGA3	-1.16161	1.33e-71	8.47e-70
100188906	CHD3	-1.16251	5.03e-55	2.12e-53
100515719	SLX4	-1.16298	8.72e-19	8.1e-18
110261120	CRYBG2	-1.16441	1.93e-19	1.87e-18
106504464	LOC106504464	-1.16497	0.00319168	0.00732415
102167684	C7H6orf132	-1.16531	1.04e-44	3.11e-43
110259359	TNFAIP8L1	-1.16542	1.28e-24	1.62e-23
100621467	ICOSLG	-1.16558	8.58e-06	2.83e-05
106507380	LOC106507380	-1.16654	0.00774215	0.016592
100512021	DOCK2	-1.16752	0.00677324	0.0147024
100625667	SLC33A1	-1.16763	4.4e-37	9.78e-36
100525170	DVL1	-1.16794	4.72e-63	2.45e-61
100625524	SSBP4	-1.16857	2.5e-31	4.4e-30
100518559	PRDM2	-1.16912	2.2e-20	2.24e-19
106504757	LOC106504757	-1.16939	0.008736	0.0185482
100517908	ZBTB37	-1.16986	2.29e-12	1.36e-11
100158172	TECPR2	-1.17252	1.65e-25	2.18e-24
100737416	USP32	-1.17358	1.43e-36	3.15e-35
100517454	ZNF554	-1.17374	0.000521113	0.00136394
100270818	MSH5	-1.17384	0.0215806	0.0422499
100157870	MYH7B	-1.17519	2.74e-10	1.38e-09
100512701	PHRF1	-1.17838	2.58e-40	6.57e-39
102166678	LOC102166678	-1.17943	3.55e-06	1.22e-05
100520033	CEP128	-1.18015	1.83e-12	1.1e-11
100521111	PLCD3	-1.18031	3.66e-50	1.32e-48
100524100	SEMA3E	-1.18116	2.7e-21	2.87e-20
100523821	PIGL	-1.18117	4.4e-16	3.44e-15
100620331	PLXNA3	-1.18127	2.33e-29	3.77e-28
100739508	LOC100739508	-1.18311	2.75e-52	1.07e-50
397474	F12	-1.18335	9.05e-06	2.97e-05
100521453	MAP3K10	-1.18345	7.12e-27	1.01e-25
102163319	CDKL3	-1.18504	3.25e-05	9.98e-05
100625457	RND2	-1.18535	1.07e-10	5.63e-10
100127163	TNFSF12	-1.18644	3.55e-38	8.28e-37
100520622	TSSK4	-1.18699	1.75e-05	5.58e-05
110260352	LOC110260352	-1.18709	0.00184066	0.00440428
100157399	HSPA12A	-1.18817	6.06e-22	6.66e-21
100518625	SRGAP2	-1.18873	2.32e-41	6.11e-40
100316568	MIR21	-1.18954	0.00220186	0.0052021
100519313	ANKRD52	-1.19025	3.9e-49	1.36e-47
100620869	LOC100620869	-1.19042	1.96e-05	6.2e-05
110259372	JSRP1	-1.19128	0.0142699	0.0290346
397453	ADAP1	-1.19247	2.32e-20	2.36e-19
100519629	ARMC9	-1.1925	2.97e-15	2.18e-14
100158093	KHNYN	-1.19259	2e-32	3.68e-31
100514741	AFDN	-1.19287	1.38e-56	6.07e-55
110255441	LOC110255441	-1.19392	0.0258115	0.0495855
100626940	PCDH1	-1.19454	3.27e-45	1e-43
100514926	SLC36A1	-1.19455	6.51e-17	5.36e-16
100155079	PTPRE	-1.19475	6e-32	1.08e-30
100519280	SPTLC3	-1.19514	1.83e-23	2.17e-22
100623190	LOC100623190	-1.19518	0.000325246	0.000877383
110259235	SPTBN2	-1.19573	3e-47	9.77e-46
100736963	SCN1B	-1.19579	9.69e-10	4.72e-09
110257295	LOC110257295	-1.19695	0.00920027	0.0194361
100520165	TMEM164	-1.19698	8.32e-19	7.74e-18
100627595	PM20D1	-1.19713	2.26e-08	9.69e-08
100271932	HPSE	-1.19772	0.00182195	0.00436458
110260604	DENND6B	-1.19918	1.93e-25	2.55e-24
397324	ACACA	-1.19925	9.96e-62	4.96e-60
100126286	KRT18	-1.1993	1.53e-36	3.36e-35
100515165	HDAC5	-1.2011	3.61e-34	7.16e-33
100512227	NHLH1	-1.20243	0.000121506	0.000347449
106510645	LOC106510645	-1.20304	2.62e-08	1.12e-07
110255648	LOC110255648	-1.20539	0.00691718	0.0149711
100521839	R3HDM4	-1.20591	2.86e-42	7.88e-41
100153422	FAM222A	-1.20599	0.00380565	0.00863372
100156315	CDH24	-1.2061	2.98e-11	1.63e-10
100521095	NIPAL3	-1.20614	5.54e-34	1.09e-32
100524798	DNAH6	-1.20659	1.32e-19	1.3e-18
100622883	NAV3	-1.20667	8.73e-19	8.1e-18
100513805	AP1AR	-1.20673	5.37e-23	6.23e-22
100522643	PLXNB1	-1.20843	1.1e-37	2.53e-36
100518206	ST5	-1.20891	2.54e-50	9.21e-49
110259231	LOC110259231	-1.20908	0.00841735	0.017931
100510888	PITPNM1	-1.21017	9.19e-47	2.93e-45
100517432	C15H2orf54	-1.21067	1.57e-20	1.6e-19
102168155	SUGCT	-1.21086	7.68e-11	4.08e-10
100154828	ACSS1	-1.21186	0.0250653	0.0482871
100512551	PIK3C2B	-1.21197	5.6e-27	7.96e-26
100518997	FLNC	-1.2122	3.41e-22	3.8e-21
100522247	CRAMP1	-1.21235	1.61e-28	2.48e-27
100156549	BCL6	-1.214	5.63e-29	8.85e-28
100511480	FARP2	-1.21413	7.51e-10	3.68e-09
100524762	WDR81	-1.21515	6.67e-14	4.46e-13
100154044	LOC100154044	-1.21529	1.33e-16	1.07e-15
100515026	PRPF40B	-1.21545	9.08e-21	9.42e-20
100736643	POU4F1	-1.21552	9.73e-20	9.62e-19
100155580	SH3GL2	-1.21666	1.82e-17	1.55e-16
100316576	MIR221	-1.21678	0.0163451	0.0328638
100517117	CDC42EP4	-1.21718	5.62e-44	1.64e-42
733648	STAT3	-1.21767	3.12e-30	5.23e-29
100624425	CARMIL2	-1.21954	4.17e-06	1.42e-05
100621858	C13H21orf2	-1.22025	2.52e-21	2.69e-20
397554	EPOR	-1.22119	0.000422297	0.00112225
100157886	SERPINE3	-1.22167	0.000175253	0.000490846
100526075	ALDH3A1	-1.22251	7.32e-07	2.72e-06
100522137	TMEM231	-1.22287	1.39e-16	1.11e-15
100513065	TJP2	-1.22312	5.5e-46	1.73e-44
100514069	FAM171A2	-1.22381	2.01e-05	6.34e-05
100620951	PYCR1	-1.22424	8.47e-59	3.98e-57
100154062	OLFML2A	-1.2253	3.98e-61	1.96e-59
100154258	PHEX	-1.22569	5.48e-05	0.000163696
100521032	CENPF	-1.22581	5.79e-40	1.45e-38
100516365	SMPD5	-1.22717	0.00582449	0.0127897
100037964	SELENOP	-1.22731	5.84e-37	1.3e-35
100525819	FGGY	-1.22767	1.91e-10	9.79e-10
102159545	PHF13	-1.22773	1.75e-10	9.02e-10
100523674	RASIP1	-1.22795	7.85e-13	4.83e-12
100620540	LOC100620540	-1.22815	4.04e-05	0.000122747
100514790	SLC16A5	-1.22828	1.06e-33	2.06e-32
100151872	TMEM63B	-1.22892	3.6e-29	5.75e-28
780435	LOC780435	-1.22943	0.00794677	0.0169951
445526	CA11	-1.23025	0.00677625	0.0147063
100620758	KCND1	-1.23035	0.0148529	0.0301018
100134977	ITGB5	-1.23179	1.09e-28	1.69e-27
100037298	SLC7A2	-1.23187	2.3e-29	3.73e-28
100526032	RCOR2	-1.23205	1.96e-11	1.08e-10
100512629	MNT	-1.23266	1.14e-18	1.05e-17
100144585	HPCAL4	-1.23343	0.00570243	0.012544
100152159	FAM83A	-1.23412	1.16e-18	1.07e-17
100518473	B3GNT3	-1.2346	9.1e-17	7.41e-16
100621128	ELFN1	-1.23515	0.00104022	0.0026011
110261034	LOC110261034	-1.23519	0.0220978	0.0431395
100156806	HFM1	-1.23636	0.00154774	0.00375475
613133	ACE	-1.2365	0.00136439	0.00334318
100511107	STK25	-1.23673	7.02e-65	3.85e-63
100520494	ALG12	-1.23675	6.37e-25	8.18e-24
100521257	TECPR1	-1.23694	3.03e-39	7.34e-38
100739491	SEC24D	-1.23703	4.49e-24	5.51e-23
106504121	LOC106504121	-1.23839	0.00186352	0.00445323
100516908	NCKAP5L	-1.2388	1.07e-16	8.7e-16
100525581	NAPSA	-1.23892	0.00103665	0.00259322
100522452	LRRC32	-1.24032	0.00343169	0.00783036
100513354	C6H16orf74	-1.24068	1.16e-22	1.33e-21
110262137	LOC110262137	-1.2412	0.000841399	0.00213621
100154160	PSAT1	-1.24126	1.1e-36	2.43e-35
110259324	ANO8	-1.2413	1.27e-29	2.09e-28
100515919	CTSL	-1.24137	0.0128825	0.0264234
100621354	SPIRE2	-1.24214	7.86e-48	2.63e-46
110259378	FGF22	-1.24259	0.017092	0.0341841
100519237	PCSK5	-1.24337	4.12e-31	7.14e-30
100522032	RHBDL3	-1.24343	1.22e-36	2.69e-35
110256829	LOC110256829	-1.24397	0.000898608	0.00227368
100523341	ARMC2	-1.24498	1.88e-10	9.62e-10
100156894	ASPHD2	-1.24568	9.66e-09	4.29e-08
654410	PALM	-1.24601	1.29e-49	4.58e-48
100515664	GGN	-1.24612	0.000246048	0.00067416
100512773	PPL	-1.24675	3.39e-39	8.18e-38
100156930	PTGR2	-1.2492	2.33e-25	3.05e-24
100049672	HPS1	-1.25006	1.18e-16	9.55e-16
100524338	ZNF652	-1.25013	1.89e-30	3.18e-29
110259862	LOC110259862	-1.25073	5.71e-09	2.6e-08
100515732	CIC	-1.25075	1.98e-53	7.98e-52
100512921	VMO1	-1.25119	4.71e-07	1.79e-06
100620350	CHRD	-1.2513	2.75e-19	2.63e-18
100626800	SIGIRR	-1.25289	4.99e-26	6.76e-25
110255868	ATP11A	-1.25563	7.72e-71	4.82e-69
100624530	CAD	-1.25664	6.2e-74	4.27e-72
100626164	PMEL	-1.25745	3.88e-08	1.63e-07
106508703	RGS19	-1.25804	3.44e-38	8.04e-37
102162605	LOC102162605	-1.26038	3.33e-06	1.15e-05
100525075	RAPGEFL1	-1.26445	0.000121647	0.000347799
100521477	ITGA4	-1.26619	3.37e-10	1.69e-09
397358	SLC9A3	-1.26718	0.0157828	0.0318333
100512395	MIDN	-1.26758	1.68e-43	4.85e-42
106508724	LOC106508724	-1.26803	0.018373	0.0365294
110261250	LOC110261250	-1.26867	0.0175696	0.0350636
100153621	FAM214A	-1.26884	8.69e-15	6.22e-14
100513212	BBS4	-1.26924	4.58e-18	4.06e-17
100621027	CX3CL1	-1.26926	9.63e-14	6.37e-13
100622144	BICRA	-1.26933	8.19e-22	8.93e-21
100524319	GREB1L	-1.2697	1.2e-09	5.79e-09
100519062	MAP1B	-1.27104	7.77e-39	1.86e-37
100525779	HIC1	-1.27298	1.91e-13	1.24e-12
100517006	IGSF5	-1.27314	1.18e-09	5.72e-09
100513307	DHRS11	-1.27448	1.4e-55	6.01e-54
110257361	ZBTB46	-1.27639	7.59e-09	3.4e-08
100516312	CARS	-1.27645	3.43e-47	1.11e-45
110255968	CASKIN2	-1.27869	1.67e-30	2.83e-29
100513251	DNAAF4	-1.2787	1.45e-05	4.67e-05
106504161	PET117	-1.27911	3.91e-08	1.63e-07
100157290	LTB4R	-1.2793	0.000934467	0.00235798
404277	TEC	-1.27985	7.56e-17	6.2e-16
445531	ATP6V1A	-1.28008	3.49e-37	7.81e-36
100512295	MAP9	-1.2807	4.57e-08	1.9e-07
100513142	AP5Z1	-1.28093	2.39e-39	5.8e-38
110257482	LAMA5	-1.28131	9.25e-57	4.08e-55
100512481	SHROOM3	-1.28149	6.41e-43	1.81e-41
100524906	WDR66	-1.28161	5.93e-06	1.98e-05
100511202	KDF1	-1.2829	1.1e-14	7.8e-14
100626233	MAML3	-1.28354	3.27e-23	3.84e-22
100156897	STOX2	-1.2843	1.22e-24	1.54e-23
100521513	NBEA	-1.28453	3.97e-24	4.89e-23
100623412	CDH16	-1.2853	1.51e-05	4.83e-05
100512677	RPTOR	-1.28629	5.26e-49	1.83e-47
100512181	LOC100512181	-1.28813	2.12e-18	1.92e-17
110258080	EHMT1	-1.28823	1.84e-53	7.45e-52
100513376	GMPPB	-1.28926	3.94e-36	8.51e-35
100624075	AIF1L	-1.28928	1.29e-06	4.68e-06
100519661	TUBGCP6	-1.28951	2.7e-34	5.37e-33
110256602	TSPAN15	-1.29071	8.13e-18	7.09e-17
100156167	LOC100156167	-1.29128	4.24e-07	1.61e-06
100623892	ABCA7	-1.29152	1.8e-22	2.04e-21
100155015	ITPR3	-1.29261	9.36e-66	5.24e-64
100156432	KCNK1	-1.29298	6.66e-52	2.55e-50
100514082	MAP7	-1.29388	1.66e-47	5.42e-46
100144518	HSPA1L	-1.29395	0.0251299	0.0483964
396578	SLC23A1	-1.29464	5e-16	3.89e-15
100157387	SPINT1	-1.29669	1.29e-64	7.05e-63
100170117	SAT2	-1.29888	1.27e-18	1.16e-17
110258061	NOTCH1	-1.29895	1.73e-26	2.4e-25
100624475	TMTC1	-1.30125	8.29e-20	8.23e-19
100511685	UPK3B	-1.30174	1.48e-06	5.32e-06
100737472	LOC100737472	-1.3019	0.00168139	0.00405592
110257405	LOC110257405	-1.30264	4.08e-31	7.07e-30
100514649	KATNB1	-1.30291	9.25e-44	2.68e-42
[truncated: 1,590 more rows]

## Sheet: Table S5
Table S5 DEGs between PEDV-infected KLF4 knockout and wild-type cells
Gene ID	Gene name	log2 FoldChange	p value	adjusted p value
492313	THBS1	-2.84623	3.90817e-212	6.63803e-208
100152082	ISLR	4.87984	1.19382e-185	1.01385e-181
100301483	S100A12	3.7024	5.97413e-160	3.38235e-156
100154079	LOC100154079	-2.51577	5.47031e-141	2.32283e-137
100515955	PTPRU	3.43602	1.66473e-138	5.65508e-135
407773	AQP1	3.62346	1.89027e-125	5.35104e-122
100154160	PSAT1	2.64394	1.30371e-122	3.16336e-119
106510546	LOC106510546	3.73706	2.0811e-122	4.41844e-119
100524761	KCTD12	-2.87896	2.52823e-121	4.77134e-118
100151812	FLRT2	-2.90625	8.22148e-118	1.39642e-114
654416	PEG10	-3.49742	1.34333e-117	2.07423e-114
100515322	CDH2	-6.92347	6.79949e-111	9.62411e-108
595111	KLF4	2.07585	1.87746e-109	2.45298e-106
100520035	PCDH7	-3.55562	1.32694e-107	1.60986e-104
100147710	MEST	2.18792	1.85831e-105	2.10422e-102
100525099	LOC100525099	7.63664	3.30728e-95	3.51088e-92
733603	SAA3	6.0017	5.72258e-93	5.71753e-90
100152427	SULF1	-5.49385	6.36684e-93	6.00782e-90
100626400	PDZK1IP1	2.45881	7.31326e-93	6.53767e-90
397030	FTH1	1.64443	8.73071e-89	7.41456e-86
399522	IL6R	2.30243	5.39899e-84	4.36676e-81
397492	DPP4	2.62531	9.29548e-82	7.17653e-79
397124	RBP4	1.71979	3.31163e-81	2.44557e-78
100127488	S100A8	5.09161	5.18605e-81	3.67021e-78
100523750	SMTNL2	2.71294	1.51502e-80	9.89715e-78
100517760	PTPN22	-3.12595	1.49625e-80	9.89715e-78
100127489	S100A9	5.10602	2.92556e-80	1.84039e-77
100519789	CRYAB	2.17193	4.65428e-79	2.82332e-76
100521058	CHRDL1	2.14823	1.57106e-77	9.20152e-75
100627510	CDH6	-1.83584	3.24515e-76	1.8373e-73
100512202	TSPAN12	-2.18127	9.74609e-76	5.33991e-73
397527	PLTP	2.41577	3.67848e-75	1.95247e-72
397360	CEBPB	2.17893	3.79471e-75	1.95313e-72
100626904	IL1R1	3.13067	2.05198e-74	1.02509e-71
397094	IL1A	2.17103	8.40798e-74	4.08027e-71
100144529	PHGDH	2.43721	1.35945e-73	6.41394e-71
100145895	ISG15	-2.28926	3.49171e-73	1.60288e-70
100623437	DSC3	-4.34514	2.05825e-72	9.19982e-70
100516328	JADE1	-2.07081	2.33154e-70	1.01541e-67
100518407	PJA1	2.09748	6.55532e-70	2.78355e-67
397244	CASP3	1.70885	2.631e-68	1.08994e-65
396877	CFD	2.51313	3.60696e-68	1.45867e-65
100312961	ASNS	1.61938	7.28913e-68	2.87921e-65
100623651	DSC2	-3.52857	9.09998e-67	3.5128e-64
100153335	STRA6	5.57393	1.73154e-66	6.53562e-64
100048932	BTG2	2.8993	7.56321e-65	2.79263e-62
397072	C3	4.71626	1.12662e-64	4.07142e-62
100154319	SOD2	1.66241	1.98274e-62	7.01601e-60
100518083	HERC5	-2.34323	3.62132e-62	1.25527e-59
100037970	PDE4C	3.06785	1.36074e-61	4.62242e-59
100621933	EHD3	-1.92523	1.58228e-61	5.26962e-59
100522400	TM4SF4	-1.66702	2.10382e-61	6.87179e-59
100620948	GNG3	2.49046	8.86393e-61	2.84064e-58
100512657	WIF1	2.45593	1.46019e-60	4.59282e-58
100517077	MKNK2	1.67566	7.67562e-60	2.37037e-57
733578	CLDN4	1.90382	3.38951e-59	1.02805e-56
100519212	TRPV1	6.17268	1.92306e-58	5.73039e-56
100113424	BPIFB2	4.63483	5.17796e-58	1.51634e-55
100155665	RNF144B	2.05036	1.25934e-57	3.6254e-55
100513827	WWC1	-1.95328	3.61094e-57	1.0222e-54
100144488	UPK1B	2.38247	4.75332e-57	1.32353e-54
100152537	TMEM255A	2.18568	3.79146e-56	1.03868e-53
100523623	TMEM165	-1.65018	2.12006e-55	5.71574e-53
100511890	HSPA8	-1.8348	3.43827e-55	9.12484e-53
100526249	RYBP	1.98507	1.13095e-54	2.95527e-52
100520687	PLA2G4A	-3.61819	2.92828e-54	7.53588e-52
100515962	CDK14	-2.45083	6.10567e-54	1.54783e-51
494467	CXCL14	4.18691	1.10058e-53	2.74902e-51
100519207	SNX19	-1.66143	2.22198e-53	5.46962e-51
102160138	MAGEB3	-2.67807	2.62102e-53	6.35973e-51
110257397	PTK6	2.92028	4.75985e-53	1.13868e-50
100152632	ZNF185	2.92979	3.3787e-51	7.97046e-49
100624868	BNIP3	1.95887	3.84372e-51	8.94323e-49
654407	PTGES	1.42142	4.23766e-51	9.72657e-49
100516991	TMEM45B	2.02903	1.78143e-50	4.03434e-48
100518718	SQSTM1	1.45706	4.17036e-50	9.3202e-48
100155722	LZTS1	5.31672	1.11075e-49	2.45015e-47
100521988	ITGB4	1.75999	2.40945e-49	5.24672e-47
100519555	ARHGAP42	-1.58936	5.26189e-49	1.13131e-46
100156952	EPB41L1	1.92379	6.25859e-49	1.32878e-46
100518964	FAM84A	-3.20749	1.82356e-48	3.82384e-46
100625277	UPP1	1.78091	2.92235e-48	6.05319e-46
397040	UGP2	1.64677	9.59476e-48	1.96346e-45
396925	VCAM1	-7.03865	1.38427e-47	2.79903e-45
100517416	DUSP10	2.44068	1.95061e-47	3.89778e-45
100157750	ENO2	4.81967	2.99649e-47	5.91807e-45
396752	RSAD2	-2.64972	1.70329e-46	3.32533e-44
780431	NDRG2	2.44592	2.7469e-46	5.30182e-44
100156927	ECHS1	1.19098	2.80556e-46	5.35422e-44
100156484	MAFF	2.32923	3.9959e-46	7.54116e-44
397570	OAS1	-2.34101	4.44967e-46	8.30524e-44
100515029	ADGRG1	-1.30925	8.02845e-46	1.48221e-43
100233225	VGLL3	-3.05187	8.55817e-46	1.56302e-43
100628006	ACO1	1.41272	1.53717e-45	2.77754e-43
100144508	ID4	-1.74963	9.94131e-45	1.7774e-42
100152128	FUOM	1.84668	1.16206e-44	2.056e-42
100624193	LAPTM5	1.63331	1.8236e-44	3.19318e-42
102160087	LBH	2.19554	2.55629e-44	4.43046e-42
100154248	IFIT3	-1.87874	2.61483e-44	4.48615e-42
100620310	CLEC11A	1.43931	3.67943e-44	6.24951e-42
100513738	FGR	5.03276	4.98309e-44	8.37997e-42
100155467	IFIT2	-3.70636	6.2418e-44	1.03938e-41
100738870	ENO1	1.45131	8.78559e-44	1.44877e-41
110260081	ALDOA	1.28412	9.64986e-44	1.57599e-41
100157904	WDFY4	2.49586	1.329e-43	2.14981e-41
100156509	RGS20	-2.00543	2.88085e-43	4.61616e-41
100524248	KCNIP3	2.44792	5.63143e-43	8.93329e-41
102163961	TNN	-2.46547	5.68028e-43	8.93329e-41
100623422	ACAP1	2.79376	6.35193e-43	9.89793e-41
100624113	LOC100624113	1.55014	9.58927e-43	1.48067e-40
102164826	ISYNA1	2.60389	3.47584e-42	5.31867e-40
100156689	COL12A1	-1.98941	5.54582e-42	8.41034e-40
100518050	TMX3	-1.47668	1.98322e-41	2.98097e-39
780439	SOD3	1.45688	2.90829e-41	4.33309e-39
106504106	DCBLD2	-1.30347	3.75697e-41	5.54888e-39
397115	ARG1	1.68777	7.09214e-41	1.03845e-38
100152141	CTGF	-1.20556	8.36605e-41	1.21451e-38
100157144	DUSP5	1.29891	8.76758e-41	1.26201e-38
100152585	MGEA5	1.26132	9.13606e-41	1.304e-38
100525644	SLC38A2	-1.27273	4.1679e-40	5.89932e-38
100521839	R3HDM4	1.35098	7.04263e-40	9.88588e-38
100620823	YPEL5	1.49424	1.14691e-39	1.59674e-37
100154308	TANGO2	1.34874	1.23417e-39	1.70426e-37
100157138	PNP	1.40572	3.67317e-39	5.03135e-37
100124383	CFB	3.54779	3.83102e-39	5.2056e-37
100628052	C17H8orf4	2.21618	4.10953e-39	5.53971e-37
100521443	CDC42EP3	-1.76037	5.90294e-39	7.89461e-37
100524832	SGPP2	1.62521	7.98783e-39	1.05995e-36
106510206	CELSR2	-1.76729	8.68474e-39	1.14349e-36
100738907	ITGAX	3.62224	9.18398e-39	1.19992e-36
403165	PCK2	1.88013	9.78375e-39	1.26853e-36
100515466	RNF208	2.03136	1.05227e-38	1.354e-36
397064	IGFBP2	1.70912	1.75168e-38	2.23702e-36
100519675	LOC100519675	2.06085	1.79826e-38	2.27937e-36
100521303	TMEM139	2.08451	2.1367e-38	2.68829e-36
100153407	CSDC2	1.75746	2.8858e-38	3.60407e-36
100155923	EFNA3	2.0824	3.31687e-38	4.1122e-36
100623707	PIK3R1	2.07028	3.3894e-38	4.17166e-36
100156873	FAM46A	-3.62812	4.73925e-38	5.79109e-36
100522035	TM4SF1	-1.07536	5.03671e-38	6.11061e-36
100626040	NUP93	-1.60154	5.37482e-38	6.47456e-36
110260086	NUPR1	1.54895	8.19792e-38	9.80575e-36
100126286	KRT18	1.77671	1.04546e-37	1.24176e-35
100144481	ITM2C	1.27892	1.06494e-37	1.25611e-35
100736722	NXPH3	2.07728	1.07875e-37	1.26363e-35
100192206	HSBP1L1	1.9836	1.11772e-37	1.30031e-35
rna78601	-	1.68327	1.26935e-37	1.46666e-35
100526236	ENDOD1	-1.32549	2.17678e-37	2.49814e-35
106504882	CADM1	1.77103	4.41304e-37	5.03057e-35
102164998	LOC102164998	1.71669	5.48066e-37	6.20594e-35
102166944	LOC102166944	1.61899	5.76025e-37	6.47933e-35
100739680	RAB3IL1	2.21811	6.51699e-37	7.28231e-35
396622	HMOX2	1.3671	7.22613e-37	8.02195e-35
397278	PMAIP1	1.3362	9.30623e-37	1.0264e-34
100622618	FAT4	-3.58806	1.16152e-36	1.2728e-34
100144419	GNAI1	-1.21734	1.24476e-36	1.35527e-34
100513829	SNPH	2.48176	1.39654e-36	1.51085e-34
100516144	ADGRA3	-1.44114	1.62577e-36	1.74771e-34
106509633	TRRAP	-1.20745	2.3895e-36	2.55256e-34
100518997	FLNC	-2.38175	4.32271e-36	4.58883e-34
100516122	CPA4	3.06584	5.70936e-36	6.02319e-34
110260118	SOWAHC	1.81057	8.64044e-36	9.05912e-34
100155348	BRI3BP	-1.72824	1.0271e-35	1.07026e-33
100627595	PM20D1	2.54558	1.11766e-35	1.15753e-33
100512659	SF3B3	-1.08762	1.20084e-35	1.23614e-33
100523493	CKAP4	-1.32884	1.98974e-35	2.03589e-33
100153167	PSAP	1.24406	2.32347e-35	2.36312e-33
595128	OAS2	-1.96788	3.17699e-35	3.21197e-33
397021	TAGLN	1.40283	3.5928e-35	3.58963e-33
100622890	CSRP1	1.08163	3.58378e-35	3.58963e-33
100517166	LOC100517166	1.16908	4.22839e-35	4.19995e-33
100625969	MGAT3	4.79753	4.61322e-35	4.55556e-33
397542	SERPINE2	1.53829	4.64708e-35	4.56247e-33
100037999	TPM1	-1.07361	6.85133e-35	6.68792e-33
396886	SLPI	1.98835	8.3292e-35	8.08408e-33
100152595	AKAP12	1.49621	8.93009e-35	8.61805e-33
100379630	GDF15	2.64852	1.07265e-34	1.02932e-32
100512547	UBA6	-1.43258	1.95992e-34	1.87018e-32
106504051	NOP14	-1.35198	2.29107e-34	2.17395e-32
100174945	PRKCI	-1.13606	2.30918e-34	2.17897e-32
110261148	ZC3H12A	1.7251	2.99619e-34	2.81162e-32
100627864	LAT2	1.30961	3.97594e-34	3.71051e-32
100623412	CDH16	2.90952	6.56943e-34	6.09736e-32
100519989	EPHA1	2.10584	7.24801e-34	6.69062e-32
100520981	NFKBIZ	1.3531	1.08967e-33	1.00043e-31
100522884	LSM6	-1.66675	1.10923e-33	1.01291e-31
100520645	CCNYL1	-1.02908	1.56322e-33	1.40483e-31
397269	ALCAM	-2.56075	1.55748e-33	1.40483e-31
100153077	OPN4	3.30416	1.8387e-33	1.6437e-31
100524304	FARSA	-1.46859	2.07587e-33	1.84601e-31
100525281	HSD3B7	1.1413	2.5772e-33	2.27988e-31
397025	CLU	1.09348	2.75853e-33	2.42765e-31
100627735	LTV1	-1.44568	3.26863e-33	2.86174e-31
100152112	ABCA1	-1.30598	3.496e-33	3.04511e-31
100512784	GINS2	-1.55061	3.76688e-33	3.26431e-31
100525749	CDT1	-1.86611	4.34891e-33	3.74955e-31
100462751	GABARAPL1	1.66809	4.82213e-33	4.13656e-31
100620697	SLC12A9	1.55025	5.76847e-33	4.92349e-31
100517143	DTX4	1.47059	7.08282e-33	5.98516e-31
100514115	FGFR3	-1.24995	7.04834e-33	5.98516e-31
100513556	CAVIN3	1.16235	7.59058e-33	6.38248e-31
397251	PLK2	-1.46573	8.53415e-33	7.14052e-31
100513191	MTURN	1.38656	8.63806e-33	7.19203e-31
396992	SLC12A4	-1.28848	1.06356e-32	8.81196e-31
100153042	TGM3	5.57349	1.22992e-32	1.01409e-30
100627352	FAM162A	1.4977	1.41647e-32	1.16226e-30
100135678	PDE6C	1.31305	1.6673e-32	1.36149e-30
100517374	BACE2	1.11683	1.73776e-32	1.41224e-30
100739329	DEGS2	1.86971	2.01653e-32	1.63099e-30
102159729	ARHGAP22	1.80038	2.1652e-32	1.74294e-30
100513633	SDCBP2	1.59258	2.48435e-32	1.99041e-30
100523786	PACSIN2	1.40856	3.08474e-32	2.45982e-30
100517222	B4GALT6	-4.13307	3.1228e-32	2.47854e-30
100154525	ATP6V0A2	-1.76532	3.44285e-32	2.71985e-30
100127134	IL1RL1	-2.65947	3.55751e-32	2.79742e-30
414917	RNF114	1.41075	3.71215e-32	2.90557e-30
100620938	FNDC3A	1.43753	4.25634e-32	3.31624e-30
100627099	PLCD1	1.37616	5.48974e-32	4.25768e-30
445512	HMOX1	1.64335	6.06492e-32	4.68239e-30
100312973	HSD17B2	2.57556	6.33804e-32	4.87111e-30
100525523	IFI44	-2.21326	6.37232e-32	4.8754e-30
100513962	AASS	1.8312	6.55905e-32	4.99576e-30
100519099	HBP1	1.78882	7.80037e-32	5.9147e-30
102160196	FAM107B	-2.58243	1.15232e-31	8.69871e-30
397388	PROS1	1.43448	2.39894e-31	1.80292e-29
100152462	ACVR1B	1.78886	2.84872e-31	2.13152e-29
100158214	FLRT3	-3.81986	3.04911e-31	2.27145e-29
100513296	LOC100513296	-7.74445	3.11175e-31	2.30799e-29
100519286	SERPINB2	2.03111	3.43648e-31	2.53776e-29
100517044	PLK4	-1.56966	3.65112e-31	2.6846e-29
100522273	FAM20A	1.52776	4.18721e-31	3.06551e-29
100738910	PRRX1	-2.53629	4.44636e-31	3.24127e-29
100521910	PTPN13	-1.13749	6.1602e-31	4.47141e-29
100524615	ARID5A	2.33441	6.39435e-31	4.62162e-29
100512013	ALDOC	1.68614	6.47637e-31	4.66106e-29
100151790	PMM1	1.85518	7.22866e-31	5.18054e-29
100525029	FAM111A	1.49946	8.37449e-31	5.9765e-29
100154770	IER3	1.54614	8.72738e-31	6.20228e-29
100520233	ARRDC3	1.49756	9.17129e-31	6.4906e-29
100623884	SI	6.42827	1.1913e-30	8.39596e-29
100516290	EBPL	1.23474	1.27727e-30	8.96467e-29
100152077	KRT8	1.36168	1.49854e-30	1.04744e-28
100511593	GRAP	2.05697	2.35106e-30	1.63659e-28
397001	POLR2B	-1.01038	2.44766e-30	1.69688e-28
100153159	TINAG	-1.52616	2.82044e-30	1.94736e-28
100625970	CALCOCO1	1.67004	3.08404e-30	2.12074e-28
102162529	PLA2G4D	5.07836	3.2398e-30	2.21887e-28
110259164	MUC5B	2.10781	3.42606e-30	2.33701e-28
100522788	BEST2	2.29505	4.43079e-30	3.01028e-28
396735	CXCL16	1.32647	5.05199e-30	3.41865e-28
110261124	IFI6	-1.85177	7.49161e-30	5.04941e-28
100624152	RASA4B	1.64878	8.35827e-30	5.61127e-28
100524693	OTUD4	-1.53182	1.03071e-29	6.89234e-28
100516588	TMEM2	-2.01835	1.32837e-29	8.848e-28
106505672	IRAK2	1.8877	1.74393e-29	1.15706e-27
100516567	C9H1orf21	1.41173	1.79682e-29	1.18751e-27
100155295	MIA2	-1.36637	2.04033e-29	1.34322e-27
396968	GOT2	-1.00648	2.43025e-29	1.59374e-27
100127131	LOC100127131	-1.12258	2.6464e-29	1.72881e-27
100739508	LOC100739508	1.12904	2.78481e-29	1.81226e-27
100519262	DHRS1	1.51846	2.87709e-29	1.86517e-27
100154776	PGAM1	1.02791	3.15979e-29	2.04065e-27
414406	TFG	1.16233	3.27413e-29	2.10648e-27
106509249	GSN	1.23182	3.96274e-29	2.53989e-27
100514302	LETM1	-1.48736	4.26846e-29	2.72556e-27
100737088	B3GNT7	2.05603	4.67459e-29	2.9737e-27
397128	MX1	-1.75848	5.2555e-29	3.33077e-27
102157603	LOC102157603	2.65962	6.20259e-29	3.90327e-27
100520674	KIF21A	-1.54454	6.20479e-29	3.90327e-27
100523387	WDFY3	-1.20937	6.92668e-29	4.34131e-27
110257398	PPDPF	1.05066	7.90877e-29	4.93862e-27
100620994	ADCY7	-1.28597	8.1141e-29	5.04828e-27
100169931	SLC30A3	3.97353	9.36449e-29	5.80496e-27
100525347	VWA1	1.55544	9.50571e-29	5.87107e-27
100512832	TTC27	-1.25928	1.20846e-28	7.43686e-27
100623926	PRRG1	-1.41274	1.66532e-28	1.02114e-26
100518636	GJA1	-1.71625	1.6909e-28	1.03309e-26
100737113	LOC100737113	-1.51573	1.92097e-28	1.16945e-26
396691	BMPR1B	-1.95802	2.01687e-28	1.22345e-26
100517591	RNF125	1.25165	2.22171e-28	1.34291e-26
100522887	LOC100522887	-1.45528	2.39443e-28	1.44218e-26
100627292	PALLD	1.54822	2.41928e-28	1.452e-26
100516065	EDIL3	-3.87505	2.72958e-28	1.63246e-26
100626046	SYNGR1	1.09912	2.76953e-28	1.65054e-26
100514623	MAMDC2	2.18396	3.26267e-28	1.93764e-26
100737256	CSNK2A2	-1.11252	3.42765e-28	2.02852e-26
100626912	BHLHE41	1.42793	3.48157e-28	2.05328e-26
100621757	PFKL	1.24769	3.61539e-28	2.12482e-26
100155574	ADD3	1.122	3.63503e-28	2.129e-26
100519135	RAB11FIP3	-1.23762	4.58262e-28	2.67477e-26
100156404	PGF	1.92868	5.25684e-28	3.05779e-26
100520965	ADGRB2	4.2869	6.36642e-28	3.67802e-26
100521959	PROM2	2.0667	7.12843e-28	4.10428e-26
100628127	CHMP1A	-1.29027	9.19556e-28	5.27657e-26
102157658	LOC102157658	-1.77859	1.00197e-27	5.73012e-26
100624042	SACS	-1.08988	1.0705e-27	6.10151e-26
100170854	ATIC	-1.1075	1.25133e-27	7.08464e-26
100521281	PAICS	-1.32814	1.34971e-27	7.6162e-26
102164968	KRT6A	-3.14285	1.47398e-27	8.26254e-26
100520004	CTSF	1.2741	1.71311e-27	9.57142e-26
100512200	CCDC28A	1.61191	2.27006e-27	1.26417e-25
100622342	RAP1GDS1	-1.02807	2.3192e-27	1.28731e-25
397346	MMP13	-4.44007	2.49971e-27	1.38086e-25
100738275	REPS2	-6.77776	2.50401e-27	1.38086e-25
100625258	TP63	-3.77301	2.64013e-27	1.45121e-25
100621115	LOC100621115	-1.3297	2.67405e-27	1.46512e-25
100621103	BRD7	-1.18221	3.26098e-27	1.77525e-25
100515519	LOC100515519	-1.7967	3.86879e-27	2.0994e-25
100515339	KRT19	-1.07972	5.75301e-27	3.11194e-25
100152675	BNIP3L	1.45996	7.94243e-27	4.28261e-25
100513204	MOGS	-1.33266	9.71529e-27	5.22197e-25
110261261	CENPN	-1.69303	1.04205e-26	5.58337e-25
100737634	CNTNAP2	3.80943	1.05831e-26	5.65265e-25
100521149	WBP2	1.10471	1.06487e-26	5.66984e-25
100522154	KIAA1211	-2.12281	1.11952e-26	5.94221e-25
rna78603	-	1.38446	1.25705e-26	6.65139e-25
100624458	ANKH	1.16381	1.28673e-26	6.78729e-25
110257870	LOC110257870	1.97502	1.70234e-26	8.92414e-25
102160266	CD300A	4.01989	1.95226e-26	1.01715e-24
100625944	RGCC	1.87177	2.48067e-26	1.28555e-24
396853	FOLR2	1.8635	2.48255e-26	1.28555e-24
100518586	UBE2QL1	2.67645	2.96625e-26	1.53136e-24
100625759	SMIM1	1.41396	3.04556e-26	1.56754e-24
100153461	EGLN1	1.27932	3.05871e-26	1.56955e-24
100513307	DHRS11	1.08903	3.10159e-26	1.58676e-24
397417	MT1A	1.42786	3.40072e-26	1.73457e-24
100521950	FKBP8	1.06126	4.28374e-26	2.17842e-24
100156455	TC2N	1.36233	4.54117e-26	2.30244e-24
100048931	HSPH1	-1.53716	4.71632e-26	2.38413e-24
100623872	CMPK2	-2.31043	5.17064e-26	2.60603e-24
100049669	GPNMB	1.23058	5.56554e-26	2.79677e-24
100462717	ATG2A	1.18297	7.09772e-26	3.55619e-24
407608	PGK1	1.16876	7.58902e-26	3.79116e-24
100739254	ANKRD29	-1.10777	8.05811e-26	4.01369e-24
100524881	ABCE1	-1.31821	9.27239e-26	4.60501e-24
397095	GGT1	1.51789	1.02915e-25	5.09625e-24
396983	PDXK	1.27542	1.05264e-25	5.19739e-24
100157330	CLSTN2	-2.64528	1.10484e-25	5.43931e-24
100516554	NTN4	-1.56692	1.16801e-25	5.73372e-24
396658	IFNAR1	1.18824	1.20467e-25	5.89662e-24
100524723	CHAC1	1.59993	1.24678e-25	6.08521e-24
100037299	P4HA1	1.43886	1.78245e-25	8.67476e-24
100622616	SMIM20	-1.1866	1.88445e-25	9.14497e-24
110258908	LOC110258908	2.76759	1.90411e-25	9.21403e-24
100156444	BNC1	1.84253	1.98192e-25	9.56334e-24
100519062	MAP1B	-1.48167	2.12361e-25	1.0218e-23
654328	MET	-1.04348	2.34321e-25	1.12428e-23
100153500	NUP188	-1.21503	2.46284e-25	1.17835e-23
100521495	GTSF1	-3.52923	2.48464e-25	1.18544e-23
102166306	LOC102166306	-1.25424	2.62629e-25	1.24951e-23
100525194	ZDHHC14	-1.63743	3.20662e-25	1.51712e-23
100156022	CITED2	-1.2615	3.5889e-25	1.69327e-23
106508885	PNRC1	1.34355	3.85272e-25	1.8127e-23
414404	LYAR	-1.41965	4.07761e-25	1.91321e-23
100517326	FAM111B	1.65405	4.74102e-25	2.2062e-23
100152215	CDKN1A	1.15612	4.73131e-25	2.2062e-23
100626131	ENTPD6	-1.61634	5.03769e-25	2.33784e-23
100524550	VPS37D	2.0852	5.54553e-25	2.56651e-23
100520726	EGR1	-1.28015	5.61258e-25	2.59048e-23
100511143	FBXL5	-1.07318	6.41554e-25	2.95306e-23
100523451	PAPLN	3.34411	6.86778e-25	3.15268e-23
100513554	NAA15	-1.42818	9.58702e-25	4.3891e-23
100126864	IFNGR2	1.40099	1.1263e-24	5.14255e-23
100626537	EML2	1.46002	1.34655e-24	6.13168e-23
100511575	USO1	-1.03416	1.44294e-24	6.55303e-23
100517663	RUFY3	-1.3076	1.45446e-24	6.58773e-23
100523455	MAD2L1	-1.18576	1.46002e-24	6.59533e-23
100515982	NPC1L1	4.18371	1.79451e-24	8.08484e-23
100517809	LOC100517809	1.40838	1.85191e-24	8.32135e-23
100155627	LRRC8B	-1.65924	1.90364e-24	8.5312e-23
100525292	CTPS1	-1.48207	2.24989e-24	1.00564e-22
100154178	NEDD9	1.60101	2.48086e-24	1.10307e-22
100415929	CCNA2	-1.43823	2.50117e-24	1.1092e-22
100513003	KIAA1549L	2.08753	2.72672e-24	1.20608e-22
397668	AREG	-2.0259	2.87764e-24	1.26952e-22
100512960	TRIB1	1.24085	2.93609e-24	1.29196e-22
100152344	HK1	1.0612	2.95106e-24	1.29519e-22
100157773	DYNLL1	-1.19569	3.47422e-24	1.52087e-22
102160105	CLPSL2	3.003	3.8005e-24	1.65942e-22
100519708	SH2B2	1.58837	3.98432e-24	1.73078e-22
100515393	ATP8A1	-2.13565	4.529e-24	1.96237e-22
396617	MAP3K1	1.40727	5.23134e-24	2.25519e-22
100511887	DNAJB14	-1.2432	5.50689e-24	2.36796e-22
100513133	LOC100513133	1.20449	5.61196e-24	2.40705e-22
100511292	ADGRG6	-1.02235	6.16574e-24	2.63791e-22
100157416	2025-03-08	1.25455	9.84882e-24	4.20307e-22
100518214	SLC39A11	-1.522	1.06108e-23	4.5056e-22
396715	KPNA3	-1.2491	1.08216e-23	4.58368e-22
397347	CD59	1.66803	1.12344e-23	4.74668e-22
397674	CAMK2D	-1.31742	1.18679e-23	5.00189e-22
100514248	CD300C	1.75465	1.31048e-23	5.50953e-22
100157444	WDR63	1.88654	1.4112e-23	5.91835e-22
100154741	SYT11	1.20422	1.41666e-23	5.92661e-22
100517174	MOB1B	-1.2948	1.49413e-23	6.23532e-22
100520804	ELAC2	-1.13627	1.83222e-23	7.6275e-22
100521111	PLCD3	1.15595	2.02556e-23	8.41175e-22
397315	PIGR	2.59636	2.10237e-23	8.70945e-22
100627746	C5H12orf57	1.1858	2.32603e-23	9.61254e-22
100141423	PPP1R11	1.12691	2.61688e-23	1.07883e-21
100515168	DHRS13	1.55652	2.63057e-23	1.08185e-21
106506243	LOC106506243	7.57808	2.78956e-23	1.14446e-21
100523515	DDX54	-1.13707	3.15194e-23	1.29002e-21
595107	NIP7	-1.4478	3.22747e-23	1.31776e-21
100511365	NAT10	-1.26577	3.50294e-23	1.4268e-21
100516830	RASSF1	1.39258	3.61724e-23	1.46983e-21
100170651	SLC30A2	6.04023	3.9646e-23	1.60713e-21
100157582	TPI1	1.05561	4.05898e-23	1.64147e-21
397470	PPP2R1B	-1.12721	5.098e-23	2.05676e-21
100154112	TIGAR	-1.75236	5.49214e-23	2.21052e-21
100522878	RIMKLA	1.27995	5.64007e-23	2.2647e-21
100154551	MPI	1.18217	8.35965e-23	3.34091e-21
100517839	HSPA4L	-1.66881	9.3e-23	3.70799e-21
100153560	DDX18	-1.42288	1.20501e-22	4.79324e-21
100627312	NUMBL	1.51731	1.34537e-22	5.33904e-21
100738198	HOXD11	2.4935	1.58085e-22	6.24437e-21
100628166	SOAT1	-1.56609	1.84575e-22	7.2738e-21
100152562	EMX2	1.1622	1.87023e-22	7.35321e-21
396707	LAMB1	-1.06412	1.8939e-22	7.42908e-21
733672	CST3	1.03955	1.95154e-22	7.63755e-21
407060	HSPA5	-1.0029	2.14787e-22	8.38659e-21
100156529	PCOLCE2	-1.25304	2.15975e-22	8.4136e-21
100156430	SLC6A17	1.46216	2.5509e-22	9.89201e-21
110260964	HEATR3	-1.32738	2.61697e-22	1.01251e-20
100521564	ARAP2	-1.8271	2.66043e-22	1.02466e-20
100620549	VAMP2	1.4498	2.68251e-22	1.03082e-20
100738544	ERRFI1	1.41792	2.8248e-22	1.08305e-20
449528	EIF4G1	-1.02822	2.83947e-22	1.08622e-20
403161	NAPRT	1.22417	2.85478e-22	1.08963e-20
100620497	SNTB2	-1.31041	3.0075e-22	1.14535e-20
100628185	EML1	-1.40625	3.89297e-22	1.47594e-20
100525045	ERBB3	1.21991	4.42274e-22	1.66934e-20
100153921	DNM1	1.45209	4.62495e-22	1.74179e-20
100157207	LOXL4	1.46757	5.24023e-22	1.96914e-20
397218	KPNA2	-1.07499	6.64113e-22	2.48457e-20
100518312	NOL9	-1.22535	6.76132e-22	2.51904e-20
100736590	RFWD3	-1.21017	7.78362e-22	2.89288e-20
100518418	GATAD2A	-1.13184	8.21066e-22	3.0383e-20
100157312	CAMKK2	-1.12695	9.23576e-22	3.4102e-20
100521867	KCTD9	1.15581	9.50703e-22	3.50275e-20
397297	PPARD	1.1239	1.03265e-21	3.79645e-20
733621	FOXO3	1.13936	1.04822e-21	3.84537e-20
110260884	ZC3H18	-1.14018	1.16924e-21	4.28006e-20
100520501	ANKRD17	-1.02096	1.19912e-21	4.38e-20
100517871	DOK6	-3.04657	1.29127e-21	4.7065e-20
494019	CXCL10	-3.60705	1.30081e-21	4.72098e-20
100624619	EFNB1	2.7238	1.39432e-21	5.04957e-20
110257486	SLCO4A1	1.51239	1.52804e-21	5.52209e-20
100152534	C1H15orf48	1.75193	1.84267e-21	6.60291e-20
102158723	LOC102158723	-2.28578	1.83906e-21	6.60291e-20
100627056	WNT5A	1.45599	1.85583e-21	6.63604e-20
110255214	LOC110255214	1.03178	1.92909e-21	6.88352e-20
100624383	TCEA3	1.31813	1.93741e-21	6.89871e-20
100624700	LOC100624700	-1.17624	1.97075e-21	7.00275e-20
396579	TNNT1	1.56774	2.06604e-21	7.32603e-20
100620133	NRARP	-2.0189	2.12819e-21	7.53068e-20
100628128	PRSS16	1.57432	2.17403e-21	7.67692e-20
100628042	RCBTB1	-1.09452	2.4619e-21	8.6754e-20
449525	HILPDA	1.43598	2.7563e-21	9.6927e-20
100153822	NFIL3	1.14487	3.01895e-21	1.05726e-19
100522309	PAIP2	1.14091	3.26925e-21	1.14256e-19
100144452	ABCF1	-1.07882	3.33564e-21	1.16336e-19
100525341	FAM46C	1.39141	3.41993e-21	1.19032e-19
100038020	CSTB	1.13928	3.44613e-21	1.19699e-19
100512236	C6H1orf168	1.54616	3.50377e-21	1.21205e-19
100217397	LPCAT1	-1.29707	3.74376e-21	1.29243e-19
100141311	H2AFZ	-1.00691	4.22198e-21	1.45457e-19
100511070	HOMER1	-1.63655	4.88084e-21	1.67816e-19
100153049	TRIM67	4.52942	5.8379e-21	2.00317e-19
100521809	EXOSC9	-1.10005	6.23635e-21	2.13557e-19
100628097	CLOCK	-1.61011	6.37014e-21	2.177e-19
397521	IRF6	1.19358	7.11728e-21	2.42258e-19
110256870	LOXL2	1.25796	7.15891e-21	2.43188e-19
733619	ABCC1	-1.05231	7.4971e-21	2.54168e-19
100739123	RALYL	-4.10368	9.18937e-21	3.10919e-19
100156209	GBE1	1.39251	9.31049e-21	3.14391e-19
100516629	GAR1	-1.49095	1.01194e-20	3.41027e-19
110260881	CTU2	-1.23127	1.05777e-20	3.55064e-19
100155612	CATIP	3.00659	1.07507e-20	3.60158e-19
100303726	ENHO	1.51102	1.83858e-20	6.12321e-19
100038030	EIF4E	-1.08495	1.89366e-20	6.282e-19
396657	IL10RB	1.40518	1.91084e-20	6.32663e-19
100738739	C2CD4B	1.24598	2.50907e-20	8.29117e-19
396823	GAPDH	1.04573	2.62056e-20	8.64276e-19
396608	SCNN1A	2.3655	2.77316e-20	9.12833e-19
100511434	EGFL7	1.31383	2.92753e-20	9.61783e-19
100624339	IPO13	-1.25625	3.24597e-20	1.06434e-18
100217385	UTP3	-1.18413	3.36807e-20	1.10225e-18
100518178	FCHO1	1.60672	3.52607e-20	1.15174e-18
100521328	PNPLA8	1.2435	3.62893e-20	1.18306e-18
100155245	AGO2	-1.24027	4.11869e-20	1.33759e-18
102164926	RHBDL1	1.40291	4.16669e-20	1.3506e-18
100152871	ZNF511	1.17997	4.77211e-20	1.54096e-18
100623299	IL22RA1	1.86196	4.827e-20	1.55278e-18
100524162	SLC25A13	-1.02317	5.50049e-20	1.76275e-18
100415805	SPATA5	-2.17462	5.63004e-20	1.79749e-18
100525259	FAM171B	-2.30592	5.76498e-20	1.83367e-18
100152565	GFRA1	-2.11249	5.94239e-20	1.88657e-18
100616094	DGCR8	-1.17684	6.09933e-20	1.93278e-18
102164386	HCAR2	1.3658	6.3135e-20	1.99692e-18
414391	RPS29	1.00611	6.48468e-20	2.04725e-18
100525264	RPF2	-1.23173	6.6065e-20	2.08184e-18
100623778	NAE1	-1.11321	6.66828e-20	2.09742e-18
110260648	CARD10	-1.11311	7.153e-20	2.24573e-18
397536	BCL2L1	1.00209	7.23436e-20	2.26708e-18
100626111	TIPARP	1.20441	9.07812e-20	2.82921e-18
100624138	BCHE	-2.80845	9.21897e-20	2.86784e-18
100739697	CNNM4	1.18462	9.36355e-20	2.90749e-18
100620722	ZNF277	1.25252	9.82574e-20	3.04544e-18
100525876	LOC100525876	-1.20788	1.0478e-19	3.2417e-18
100157729	DLG1	1.08892	1.07139e-19	3.30863e-18
100515140	KIAA0513	-1.35481	1.07487e-19	3.31337e-18
100620914	AMPD3	1.01824	1.22581e-19	3.77181e-18
100155292	CPNE6	4.16252	1.24948e-19	3.83769e-18
100627819	CEP135	-1.24613	1.32525e-19	4.06307e-18
100512773	PPL	1.33565	1.37177e-19	4.19812e-18
100524278	NCKIPSD	1.36176	1.49255e-19	4.55135e-18
100157000	TRAF3IP2	1.23393	1.7691e-19	5.37535e-18
100515838	ESPN	2.02098	1.81081e-19	5.49225e-18
733653	CRYZ	-1.73017	1.94858e-19	5.89959e-18
100513560	ETV1	1.7978	2.00231e-19	6.05146e-18
100513248	CNKSR3	1.39066	2.2355e-19	6.74423e-18
397522	PSME2	1.05277	2.27522e-19	6.85188e-18
654406	AKR1CL1	1.40095	2.44518e-19	7.33769e-18
100738679	UTP23	-1.31631	2.44257e-19	7.33769e-18
100522503	PPAT	-1.40442	2.58651e-19	7.73448e-18
106506534	LOC106506534	-1.83697	2.6273e-19	7.84265e-18
100286871	PDK1	1.16081	2.67168e-19	7.9472e-18
397173	SOX6	-4.42933	2.66999e-19	7.9472e-18
100627651	CTNNBIP1	1.2885	2.69179e-19	7.99301e-18
100622156	TNFAIP3	1.15506	2.84913e-19	8.43074e-18
100624115	ADGRL3	-1.59166	2.8475e-19	8.43074e-18
100620515	GOLGB1	1.27241	3.10791e-19	9.1805e-18
100624815	SNX8	1.05697	3.4096e-19	1.00368e-17
100038024	IL19	6.91054	3.66706e-19	1.0776e-17
100622983	RP2	1.56423	3.74992e-19	1.10004e-17
100525333	CRYM	1.78631	3.78732e-19	1.1091e-17
106509466	MISP	1.36016	4.00854e-19	1.16985e-17
100512607	FBXO31	-1.44795	4.21722e-19	1.22864e-17
110261069	ZNF444	1.08832	4.24054e-19	1.23331e-17
100518066	POLR1A	-1.01342	4.41054e-19	1.28056e-17
100515548	ARL2BP	-1.2597	4.51676e-19	1.30694e-17
100516270	NOB1	-1.20198	5.05643e-19	1.45565e-17
407245	LDHA	1.06306	5.1514e-19	1.48048e-17
100626340	CCDC137	-1.33839	5.30804e-19	1.52292e-17
100627515	HIPK2	-1.37212	5.34124e-19	1.52986e-17
100515686	TMEM92	1.57615	5.38197e-19	1.53893e-17
100153610	FAM53B	-1.37413	5.43122e-19	1.55041e-17
110259221	TSPAN32	1.4358	5.49081e-19	1.56479e-17
100154587	KCNMB4	1.13383	5.62754e-19	1.59839e-17
100623546	CFAP74	1.5205	5.75123e-19	1.63079e-17
100524987	A4GALT	-1.3927	6.21441e-19	1.7592e-17
100622177	TXNDC11	-1.08268	6.23636e-19	1.76247e-17
100513590	WDR54	1.21298	7.2854e-19	2.05212e-17
100152050	ENPP6	1.2149	8.37061e-19	2.34612e-17
100511128	HGH1	-1.40795	8.55682e-19	2.39436e-17
100737041	CSPG5	1.96361	8.76912e-19	2.44973e-17
100516916	WLS	1.12249	8.82688e-19	2.46182e-17
110256332	ECT2	-1.23227	9.12392e-19	2.54049e-17
100152804	TACC2	1.10376	9.58518e-19	2.66455e-17
100516523	ARL15	-1.65633	1.3902e-18	3.83943e-17
100516312	CARS	1.00929	1.4101e-18	3.88808e-17
100525132	PDZD2	1.80907	1.54999e-18	4.26389e-17
100626274	PSMD7	-1.10021	1.55142e-18	4.26389e-17
100337657	ZFPM2	-2.98248	1.61922e-18	4.44303e-17
100519508	IKBKE	1.00036	1.79162e-18	4.88454e-17
100624986	AVIL	1.09287	1.95363e-18	5.31769e-17
100521540	KLC2	-1.12969	1.98666e-18	5.39032e-17
100512873	LOC100512873	3.64441	2.16624e-18	5.8682e-17
110255663	TIMM17A	-1.50147	2.31649e-18	6.25526e-17
100153821	DDIT4	3.2993	2.47587e-18	6.67504e-17
110261092	SPSB1	1.47432	2.56847e-18	6.90275e-17
100522020	ZFYVE21	1.01759	2.6383e-18	7.07922e-17
100523781	RHBDD2	1.12076	2.64841e-18	7.09515e-17
397408	PKIA	-1.18518	2.71859e-18	7.26026e-17
106504144	DLGAP4	1.11886	2.72529e-18	7.26673e-17
100154530	TGM2	1.71069	2.83096e-18	7.53259e-17
100515263	SAE1	-1.03215	2.83387e-18	7.53259e-17
100233193	MGLL	1.20898	2.95697e-18	7.84751e-17
397045	KCNN3	3.84911	2.98396e-18	7.90679e-17
100156639	TMEM55A	1.5888	3.04852e-18	8.06527e-17
100156925	IMPAD1	-1.04416	3.15671e-18	8.32557e-17
100523033	SPAG4	2.282	3.29768e-18	8.6839e-17
100524109	USP13	-1.61274	3.41725e-18	8.98483e-17
100522611	MTFR1	-1.08625	3.44366e-18	9.04026e-17
100623550	RRP8	-1.10301	3.65722e-18	9.58611e-17
100154701	TRMT2A	-1.23004	3.93236e-18	1.02914e-16
100623822	GABRB1	-3.62668	4.08173e-18	1.06659e-16
100511364	OVOL1	1.32542	4.16923e-18	1.08778e-16
100525556	CABP2	1.32997	4.41308e-18	1.14964e-16
100512008	DNAJA1	-1.17936	4.44587e-18	1.1564e-16
100154990	SQOR	1.10194	5.08535e-18	1.32042e-16
100525844	SLC35B4	-1.28087	5.09199e-18	1.32042e-16
445464	C1R	2.68468	5.21534e-18	1.35034e-16
100511208	PARM1	1.05369	5.308e-18	1.37016e-16
396913	JUN	1.18978	5.84011e-18	1.50522e-16
100628223	HS3ST1	3.48687	6.21776e-18	1.59742e-16
100522827	GEMIN4	-1.1322	6.22602e-18	1.59742e-16
100738902	IL17D	2.03328	8.47437e-18	2.15475e-16
100157642	THBD	3.34207	8.50643e-18	2.15967e-16
100516934	RASL10B	-1.71782	8.54071e-18	2.16513e-16
397662	CCNB1	-1.12948	8.67382e-18	2.1956e-16
100621543	RCC1	-1.20743	8.81391e-18	2.22774e-16
100158004	MORN4	1.09153	8.83702e-18	2.23026e-16
110261044	LOC110261044	1.29926	9.22097e-18	2.32371e-16
100517107	GPRIN3	-6.58071	9.58722e-18	2.41243e-16
100157451	TP53INP1	1.45038	1.00537e-17	2.52606e-16
100154583	CDCA7	-1.06079	1.03225e-17	2.58977e-16
100626793	ACAT1	1.07806	1.03624e-17	2.59594e-16
102163404	KDM5B	1.27314	1.04279e-17	2.60851e-16
100192435	ERO1A	1.09158	1.04909e-17	2.62042e-16
100154593	PINX1	-1.37421	1.07083e-17	2.67078e-16
100622457	IL20RA	-2.12349	1.08265e-17	2.69632e-16
100524797	NEURL3	2.06507	1.12523e-17	2.79417e-16
100155235	GNL3	-1.07648	1.22794e-17	3.04477e-16
100155879	HECW2	-1.38725	1.27147e-17	3.14809e-16
100151990	ULK1	1.17377	1.29602e-17	3.20421e-16
102162997	ELL	1.06957	1.55811e-17	3.841e-16
444997	FADS2	1.26074	1.61982e-17	3.9759e-16
100154102	RTCA	-1.15516	1.61985e-17	3.9759e-16
100738302	CEACAM19	1.91711	1.73631e-17	4.2556e-16
100621470	CGNL1	1.21824	1.90625e-17	4.64528e-16
100157679	ANK1	2.80271	2.0262e-17	4.93052e-16
100513048	KLHL24	1.96529	2.06622e-17	5.01353e-16
100415806	SPATA16	-3.55783	2.20741e-17	5.34086e-16
100520788	CENPT	-1.2339	2.29585e-17	5.53907e-16
100736799	BPIFB6	3.07404	2.39348e-17	5.76643e-16
100520618	LOC100520618	2.79226	2.40693e-17	5.7906e-16
102167388	GNG4	-1.1635	2.5209e-17	6.04766e-16
106506033	LOC106506033	2.5826	2.6459e-17	6.33859e-16
100516272	SIGLEC14	3.30706	2.78984e-17	6.66462e-16
100525121	NAV1	-1.06444	2.96499e-17	7.06315e-16
100157073	AGT	1.56508	3.04039e-17	7.23264e-16
406191	TNFSF10	-1.62852	3.17075e-17	7.53218e-16
100522049	PTP4A1	-1.03614	3.20189e-17	7.59555e-16
102163666	ZNHIT1	1.01045	3.53921e-17	8.37235e-16
100626455	TJP3	1.16139	3.56246e-17	8.41562e-16
100155141	EEF1E1	-1.46378	3.69308e-17	8.71208e-16
100037269	SLC27A1	1.61875	4.28157e-17	1.00724e-15
100144541	PBX2	1.05477	4.41926e-17	1.03819e-15
100514985	LMLN	1.44754	4.44694e-17	1.04325e-15
110261262	CMC2	-1.57348	4.83464e-17	1.13264e-15
100144304	SERPING1	1.00083	4.94667e-17	1.15729e-15
100627971	SCNN1B	4.05182	5.33116e-17	1.24211e-15
100624348	CRYBG3	1.35939	5.35123e-17	1.24508e-15
100154885	PIGP	1.23626	5.43613e-17	1.26199e-15
100522450	ARHGAP24	-2.32918	6.03637e-17	1.39684e-15
553951	CCL20	1.165	6.09911e-17	1.40943e-15
100156024	NOC4L	-1.14334	6.86545e-17	1.57794e-15
100151975	R3HCC1L	1.35988	6.96527e-17	1.59656e-15
100623875	IMPA2	1.44915	7.24774e-17	1.65684e-15
397177	DUOX1	-1.24696	7.51385e-17	1.71536e-15
100515165	HDAC5	1.00095	7.81258e-17	1.78116e-15
100624347	GPD1L	-1.34324	8.27277e-17	1.87851e-15
100156768	STMN2	-5.23983	9.09992e-17	2.05808e-15
100157572	GALNT15	1.77649	9.48358e-17	2.13916e-15
100621481	PREX1	-4.44931	1.04711e-16	2.35254e-15
102158866	KLC3	1.6454	1.09716e-16	2.46172e-15
100153403	EEA1	1.12575	1.10311e-16	2.4718e-15
100154026	SIM1	-2.27952	1.11988e-16	2.49949e-15
100515633	IRF5	1.37666	1.12243e-16	2.5019e-15
100153387	SLA-DQA1	2.86081	1.33378e-16	2.96134e-15
396692	HOPX	-1.4381	1.33256e-16	2.96134e-15
100620637	DOK4	-1.03298	1.40787e-16	3.12176e-15
100626281	PAOX	1.05811	1.45592e-16	3.2241e-15
100516271	DEDD2	1.13512	1.47616e-16	3.26042e-15
100515408	SHPK	1.41408	1.4897e-16	3.28178e-15
100512446	NOP56	-1.09965	1.61399e-16	3.55099e-15
100154449	ETS2	1.53256	1.74664e-16	3.82796e-15
100524251	LRRC14	-1.15376	1.75886e-16	3.84977e-15
100626629	SLC25A30	-1.04272	2.00444e-16	4.37602e-15
106504252	LOC106504252	-2.86088	2.05914e-16	4.48391e-15
100157507	PTK2B	1.20976	2.31182e-16	5.02126e-15
100153723	ABT1	-1.18749	2.34101e-16	5.07169e-15
100312970	ELOVL6	-1.44995	2.37748e-16	5.14414e-15
100518904	TTC31	1.03595	2.43499e-16	5.25518e-15
100512786	NOVA2	2.77889	2.60324e-16	5.61116e-15
110258382	LOC110258382	1.61584	2.83262e-16	6.09785e-15
100512305	METRNL	1.39148	3.15134e-16	6.75008e-15
110257100	SLC39A10	-1.18709	3.66127e-16	7.81239e-15
100628076	SCARA3	-1.04038	3.70156e-16	7.88845e-15
100157601	TYSND1	-1.07249	4.30699e-16	9.14428e-15
100337678	PNCK	1.17287	4.55914e-16	9.66753e-15
100519916	EVPL	1.39861	4.73964e-16	1.00378e-14
100736723	HLF	1.95948	5.17527e-16	1.09467e-14
100511110	FEZF1	2.59422	5.33622e-16	1.12731e-14
100518335	PLCXD2	1.66555	5.70047e-16	1.20127e-14
100519890	TRIM36	1.73816	5.7463e-16	1.20793e-14
100157644	TMEM200A	-9.64689	5.90449e-16	1.23965e-14
100523894	POLR3E	-1.27294	6.28508e-16	1.3163e-14
100518980	SMPD1	-1.00428	6.36057e-16	1.33047e-14
100515586	PRIMPOL	1.43146	6.59067e-16	1.37691e-14
100154044	LOC100154044	1.30328	6.62008e-16	1.38135e-14
397681	APOA4	1.73218	6.77952e-16	1.41115e-14
100522885	PRDM5	-1.5382	6.79146e-16	1.41191e-14
100738123	COL1A1	1.59847	6.85076e-16	1.4225e-14
100312959	ACAA2	1.1691	6.92993e-16	1.43718e-14
100519356	POLR3G	-1.76398	7.19932e-16	1.49122e-14
414385	SRM	-1.09294	7.39483e-16	1.52986e-14
397120	SHAS2	-9.72312	7.47733e-16	1.54317e-14
396865	CHI3L1	4.8842	7.78793e-16	1.60337e-14
100154462	ARPC5L	-1.08718	8.8889e-16	1.82121e-14
100515954	CDA	1.07774	9.07688e-16	1.85748e-14
100174954	KLF11	1.30899	9.42415e-16	1.92391e-14
100524460	FRMD4B	3.01502	1.00792e-15	2.0527e-14
100627742	PPP1R13L	1.12511	1.14504e-15	2.32638e-14
100739653	HAUS3	-1.12664	1.24215e-15	2.51465e-14
102161011	ING4	1.27083	1.27415e-15	2.57636e-14
100522679	PPP1R15A	1.32534	1.29176e-15	2.60887e-14
100514653	SIGLEC5	3.66344	1.31037e-15	2.6433e-14
100621453	FANCA	-1.18066	1.34946e-15	2.71249e-14
110256394	XXYLT1	-1.56255	1.47388e-15	2.9521e-14
100626466	LARP4	-1.15341	1.49034e-15	2.98156e-14
100620304	ENGASE	-2.07011	1.55353e-15	3.10431e-14
100521257	TECPR1	-1.18992	1.7137e-15	3.41232e-14
100623833	SYNM	-1.10221	1.80429e-15	3.58431e-14
100037272	EPAS1	1.12492	2.00576e-15	3.97525e-14
100522432	REEP1	1.80556	2.01567e-15	3.99023e-14
100520311	ZBED4	-1.15413	2.18134e-15	4.29815e-14
110255234	LOC110255234	-1.21069	2.28059e-15	4.48332e-14
110261530	LOC110261530	3.94469	2.36426e-15	4.64242e-14
110259113	LOC110259113	1.41262	2.49499e-15	4.88219e-14
100622324	NFE2L3	-1.8998	2.69011e-15	5.24586e-14
110261423	BEND5	2.0499	2.83462e-15	5.52133e-14
100517915	GOLIM4	-1.02248	2.83957e-15	5.52463e-14
100525660	WSB1	1.03862	2.845e-15	5.52888e-14
100516920	TMEM131L	-1.63314	2.90808e-15	5.63856e-14
100513591	ZFP36L2	1.00444	3.00392e-15	5.81111e-14
100522272	FOXK2	-1.17342	3.04348e-15	5.88094e-14
100616076	NAP1L5	-3.68451	3.21068e-15	6.19697e-14
100217377	C1QTNF1	1.45711	3.803e-15	7.29876e-14
100512458	C2H19orf66	1.61327	3.86333e-15	7.39783e-14
102161832	MFNG	-4.99122	3.94259e-15	7.54109e-14
396933	FUT8	-1.2987	4.61273e-15	8.77348e-14
100738461	CEMIP	-1.65599	5.03628e-15	9.55768e-14
110257391	LOC110257391	-1.42913	5.57402e-15	1.05428e-13
100153811	RANGAP1	-1.21581	6.10694e-15	1.14742e-13
100517807	SYDE1	-1.02391	6.15007e-15	1.15424e-13
100511686	TMEM159	1.03603	6.60011e-15	1.23597e-13
110260887	ZNF469	-1.44014	6.66795e-15	1.2473e-13
100151938	GBP1	1.26144	6.847e-15	1.27658e-13
396578	SLC23A1	1.38117	7.29367e-15	1.35837e-13
102162472	MRPS12	-1.08462	7.38467e-15	1.37381e-13
100522722	LOC100522722	-2.32832	7.44372e-15	1.38328e-13
100625505	VPS13C	1.00851	7.72652e-15	1.42802e-13
397184	PRKCA	-1.28667	8.72019e-15	1.60643e-13
100049650	MYO1D	1.24839	8.79864e-15	1.61912e-13
100626657	HERC6	-1.48715	9.83278e-15	1.80162e-13
595103	PLIN3	1.03345	1.01658e-14	1.85462e-13
100523187	MYBPC1	2.67104	1.02479e-14	1.86761e-13
100518583	METTL21A	-1.03854	1.03719e-14	1.88818e-13
100294674	CLDN12	1.14548	1.04481e-14	1.89798e-13
100625267	SYT12	1.91825	1.09711e-14	1.98873e-13
100049672	HPS1	1.32067	1.13672e-14	2.05614e-13
100329222	PPRC1	-1.0002	1.18402e-14	2.13488e-13
100511159	SMIM11A	1.17488	1.2591e-14	2.26544e-13
102167071	TRPM4	1.52557	1.29979e-14	2.33372e-13
100622025	TNFRSF18	2.49707	1.39023e-14	2.49083e-13
100620566	ROPN1L	1.4455	1.42522e-14	2.55084e-13
100627271	WDR36	-1.05558	1.44084e-14	2.57607e-13
100127133	FGFR4	-1.31692	1.48912e-14	2.65959e-13
100157918	PLEKHS1	-2.8428	1.51001e-14	2.69407e-13
100520444	C9H11orf70	1.05793	1.62737e-14	2.8913e-13
100152606	SGSM1	2.06169	1.67039e-14	2.96155e-13
100624903	TACC1	-1.28099	1.7256e-14	3.0467e-13
397126	PTGFR	-4.00244	1.81447e-14	3.19036e-13
100515847	RGL1	2.06775	1.85598e-14	3.2566e-13
100521662	PDE1B	-1.51771	1.88173e-14	3.29837e-13
641349	PPP1R3C	2.31338	1.90245e-14	3.33125e-13
100513495	FGD5	4.42206	1.94091e-14	3.39159e-13
100152510	CTHRC1	-4.0344	1.98317e-14	3.45834e-13
100170127	INSIG2	1.09415	2.19665e-14	3.82275e-13
100627390	BBS1	1.84546	2.2619e-14	3.92826e-13
100157577	MOAP1	1.79521	2.2881e-14	3.96566e-13
100522506	SLC9B1	-2.11869	2.32386e-14	4.01943e-13
100521541	SYT7	1.5043	2.46351e-14	4.24368e-13
100737553	LOC100737553	1.10834	2.56062e-14	4.40203e-13
100525960	VEGFC	-1.17952	2.60266e-14	4.46978e-13
100513546	TOE1	-1.05399	2.69333e-14	4.62082e-13
100523485	FSD1	1.27069	2.7229e-14	4.66215e-13
100524433	RECQL4	-1.08308	2.82877e-14	4.83367e-13
100625631	DYRK1B	1.47067	2.89926e-14	4.93921e-13
100154836	DCTD	-1.06394	2.98307e-14	5.07181e-13
102166195	LOC102166195	-2.76486	3.02696e-14	5.14129e-13
100523738	CHPT1	1.01868	3.20862e-14	5.43354e-13
110260602	MAPK8IP2	1.95027	3.60119e-14	6.06808e-13
100513056	MMS22L	-1.17247	3.87078e-14	6.50299e-13
100739365	LOC100739365	1.23479	3.95228e-14	6.63335e-13
100037921	SLA-DQB1	3.22523	4.07458e-14	6.82513e-13
397196	DPEP1	2.73429	4.07211e-14	6.82513e-13
100520758	TRIM29	4.48706	4.28924e-14	7.17762e-13
100620540	LOC100620540	2.36464	4.51982e-14	7.54859e-13
397073	ABCG2	-1.79973	4.74495e-14	7.9168e-13
100518447	MCF2L	1.26677	5.15436e-14	8.58301e-13
106510200	LOC106510200	1.53397	5.419e-14	8.98845e-13
100520087	ATP10D	-1.29255	6.11972e-14	1.01014e-12
397454	ITPR1	1.09767	6.286e-14	1.03557e-12
100512431	WDFY2	-1.07636	6.53503e-14	1.07452e-12
100152572	MAP3K20	-1.38396	6.5945e-14	1.08325e-12
100521788	RRS1	-1.13737	6.62258e-14	1.08681e-12
100144507	RAP2B	1.02644	7.42696e-14	1.21529e-12
100157437	RGS4	-2.52168	7.87636e-14	1.28635e-12
100627260	TULP4	-1.29763	8.28686e-14	1.3482e-12
100625806	LZTS2	1.00614	8.69085e-14	1.40853e-12
100156100	C13H21orf62	2.3957	1.0116e-13	1.63482e-12
110256043	LOC110256043	2.9302	1.03984e-13	1.6759e-12
100157157	KLC4	1.17276	1.03998e-13	1.6759e-12
110258069	ZMYND19	-1.19342	1.06624e-13	1.71335e-12
100154081	LOC100154081	1.00924	1.06738e-13	1.71356e-12
100739087	LOC100739087	1.21058	1.19166e-13	1.90586e-12
102157981	WNK2	-1.20975	1.19291e-13	1.90607e-12
100620701	ECM1	-1.04283	1.32357e-13	2.11087e-12
100152067	ADCY4	1.39344	1.44713e-13	2.3032e-12
100621901	DCTPP1	-1.28385	1.47733e-13	2.34728e-12
100516293	PIK3R4	-1.12317	1.54688e-13	2.44634e-12
100513671	LOC100513671	-4.25736	1.61574e-13	2.55287e-12
100524951	ACOD1	2.8001	1.72695e-13	2.71847e-12
100522952	ADAMTS5	-1.72369	1.72617e-13	2.71847e-12
100622071	ERCC6L	-1.1714	1.79566e-13	2.82401e-12
100620178	RBAK	2.86663	1.94188e-13	3.04832e-12
100154908	ZFYVE1	1.13362	2.05046e-13	3.20691e-12
100152001	COL3A1	-8.90402	2.09254e-13	3.26971e-12
414912	SPI1	1.30419	2.391e-13	3.71557e-12
100153803	SH3PXD2A	1.18263	2.47058e-13	3.83222e-12
100513788	C3H2orf81	1.06956	2.55054e-13	3.94903e-12
100512455	ABTB2	1.29218	2.67786e-13	4.1424e-12
100153279	ACVRL1	2.77874	2.79601e-13	4.32122e-12
100153417	C4H8orf37	1.66203	2.88427e-13	4.45358e-12
396723	DDX58	-1.12117	3.01939e-13	4.64532e-12
404277	TEC	1.2496	3.02694e-13	4.65272e-12
100037964	SELENOP	1.07518	3.15549e-13	4.83718e-12
100048960	NAGS	3.16156	3.21223e-13	4.91973e-12
110260885	MVD	-1.1743	3.46386e-13	5.28604e-12
100737206	EMC8	-1.10889	3.53127e-13	5.37925e-12
100518049	FAM155B	-1.51725	3.55714e-13	5.41381e-12
100156292	BYSL	-1.01208	3.62246e-13	5.50335e-12
100522907	C17H20orf194	1.28062	3.76607e-13	5.70622e-12
397414	ACP5	1.3422	3.89831e-13	5.89607e-12
100154269	MXI1	2.27739	4.05168e-13	6.1117e-12
100626379	TEPSIN	-1.34506	4.15743e-13	6.26011e-12
100517459	ENC1	-1.03631	4.35007e-13	6.52703e-12
100626947	WNT7B	1.03442	4.67495e-13	6.98364e-12
110259544	SMIM3	2.18248	4.74291e-13	7.07894e-12
396555	PDE3A	-1.56542	4.82269e-13	7.18538e-12
100525607	NGFR	2.37163	5.08713e-13	7.55287e-12
100623321	NMNAT3	1.46469	5.10386e-13	7.56449e-12
100520683	PRSS23	1.01448	5.22842e-13	7.7356e-12
100622145	GRPEL1	-1.06998	5.6283e-13	8.31275e-12
100512625	TMEM101	1.22971	5.71835e-13	8.43842e-12
106504097	RASAL2	-1.14402	6.16996e-13	9.0342e-12
100625046	HHIPL1	1.02795	6.41753e-13	9.38054e-12
100217389	TMEM173	1.73865	6.4913e-13	9.4802e-12
102158881	NOTCH3	3.38528	6.57447e-13	9.58518e-12
102158732	FXYD6	1.56263	6.81575e-13	9.91143e-12
102164918	SHC3	2.09444	7.23219e-13	1.04859e-11
100627693	RAB7B	3.72264	9.8588e-13	1.41548e-11
100511452	KLHDC4	-1.36924	1.01985e-12	1.46178e-11
100522005	DNAJC4	1.00773	1.03237e-12	1.47849e-11
100151836	SELENOS	-1.28377	1.09728e-12	1.56615e-11
100152612	PPIF	1.11591	1.10671e-12	1.5783e-11
100512560	LOC100512560	1.06466	1.12395e-12	1.59886e-11
100520025	CRELD2	-1.12641	1.12548e-12	1.59968e-11
100514711	PLA2G6	1.28015	1.1347e-12	1.61145e-11
396583	SNAI1	1.0821	1.1508e-12	1.63294e-11
100512382	KCND2	-6.33256	1.27397e-12	1.79721e-11
100739759	GPR160	-1.46091	1.29958e-12	1.83181e-11
100522981	HOOK2	1.1521	1.30259e-12	1.83454e-11
110261334	LOC110261334	-1.15521	1.3154e-12	1.84951e-11
606751	TNNI2	2.37639	1.38003e-12	1.93557e-11
110261666	LOC110261666	2.28196	1.39054e-12	1.94871e-11
100037274	TAF4B	-1.34922	1.39284e-12	1.95032e-11
100524949	ELF3	1.77872	1.46268e-12	2.04643e-11
100518001	FAM169A	-1.00506	1.54312e-12	2.15365e-11
100625938	DPF1	-2.53376	1.55641e-12	2.17042e-11
100514591	PAQR3	-1.0383	1.56554e-12	2.18135e-11
100739717	THSD7A	-2.89149	1.62203e-12	2.25267e-11
100620289	MLF1	1.00425	1.69016e-12	2.34346e-11
100513079	CENPA	-1.0426	1.69655e-12	2.34849e-11
110256050	MMP28	-1.43453	1.69601e-12	2.34849e-11
100525833	SCEL	1.02493	1.72449e-12	2.38522e-11
100523496	HSD17B14	1.02719	1.88721e-12	2.60393e-11
100512293	FNTB	1.19529	2.15044e-12	2.95034e-11
100533555	IFNAR2	1.43078	2.18999e-12	3.00218e-11
100037941	PDE4B	-1.81344	2.24654e-12	3.07721e-11
406188	NFKBIA	1.02	2.32066e-12	3.17618e-11
100153919	NTMT1	-1.03038	2.38606e-12	3.26307e-11
100622416	KLHDC7A	-1.55975	2.39387e-12	3.2711e-11
100628221	CPM	-1.12447	2.40526e-12	3.28139e-11
100233169	ACSL3	-1.04045	2.44541e-12	3.33349e-11
100156514	TMEM68	-1.15388	2.52226e-12	3.43549e-11
110260021	LOC110260021	1.54371	2.54535e-12	3.46416e-11
733609	DBH	2.66491	2.56924e-12	3.49388e-11
100515051	TRPV3	5.30754	2.65518e-12	3.60786e-11
100125551	SLC2A8	-1.62634	2.68879e-12	3.65061e-11
100518663	PLCG2	-1.08469	2.76227e-12	3.74738e-11
100738445	SAMD12	-1.49785	2.7647e-12	3.74768e-11
100515244	NUDCD2	-1.12806	2.76728e-12	3.74818e-11
100525706	MTHFD2L	-1.18966	3.01058e-12	4.0551e-11
100156623	SERPINB11	8.62179	3.19633e-12	4.30188e-11
100154395	NOV	2.17681	3.31576e-12	4.45556e-11
102159830	CREBL2	1.08037	3.35137e-12	4.49984e-11
100517188	LOC100517188	1.44702	3.43916e-12	4.61044e-11
100144531	PCK1	1.58383	3.46722e-12	4.64071e-11
100621740	CEP85	-1.22824	3.80268e-12	5.04992e-11
100156449	GRK3	-1.4156	3.92503e-12	5.20426e-11
100515346	ACKR3	1.87273	3.94643e-12	5.22856e-11
110260947	SLC7A6	-1.388	4.52965e-12	5.9733e-11
100520156	SOX12	1.97942	4.60485e-12	6.06776e-11
100520292	LRRC10B	1.33084	4.7571e-12	6.25866e-11
100519275	CSRNP1	1.32762	4.82076e-12	6.3326e-11
100622841	IQCK	1.36366	4.96933e-12	6.50764e-11
100512136	TMEM72	2.65755	5.14378e-12	6.72572e-11
100621858	C13H21orf2	1.0448	5.1638e-12	6.74671e-11
100524747	DBP	1.62292	5.24479e-12	6.84725e-11
100512564	FAM117B	-1.09289	5.35673e-12	6.97731e-11
100623827	TMEM102	1.21843	5.38609e-12	7.01018e-11
106509841	LOC106509841	1.15609	5.41793e-12	7.04621e-11
110257487	COL9A3	-1.35554	5.57662e-12	7.23597e-11
106504085	GINS1	-1.03166	6.22853e-12	8.02059e-11
110260428	BEND3	-1.03089	6.86604e-12	8.80148e-11
100337671	RASGEF1B	2.26716	7.07472e-12	9.0485e-11
100622469	METTL1	-1.03116	7.30891e-12	9.32696e-11
100524350	PHACTR2	-1.36482	7.68092e-12	9.765e-11
102164419	SLC2A1	2.02391	7.96937e-12	1.00939e-10
780415	IRF9	-1.20508	8.09523e-12	1.02457e-10
110262140	LOC110262140	-1.41427	9.00096e-12	1.13245e-10
100156679	DCBLD1	-1.09786	9.35524e-12	1.17529e-10
100518620	LOC100518620	-1.23521	9.65077e-12	1.21062e-10
100156418	CA5B	1.70119	9.85364e-12	1.23516e-10
100514753	UBE2L6	-1.92974	1.03579e-11	1.2936e-10
100415931	CHRNA7	-3.01893	1.04976e-11	1.30816e-10
397628	ANGPTL4	1.12294	1.09749e-11	1.36664e-10
397478	CES1	-1.07876	1.16661e-11	1.4474e-10
100739200	GUCA1A	-2.97329	1.20071e-11	1.48761e-10
100522469	DUSP1	1.00339	1.29959e-11	1.60418e-10
100738603	PANX1	-1.13972	1.3089e-11	1.61451e-10
654298	ID2	-1.1618	1.31764e-11	1.62411e-10
100736569	LOC100736569	1.54294	1.36219e-11	1.67387e-10
100739450	NFATC3	-1.27988	1.36295e-11	1.67387e-10
100516512	FAM107A	1.48019	1.48314e-11	1.80841e-10
733680	SLC35D1	-1.25178	1.51797e-11	1.84955e-10
100533476	PPAN	-1.02665	1.5946e-11	1.93875e-10
100525283	SEMA4C	1.35931	1.63166e-11	1.98097e-10
100621338	BMT2	1.04746	1.70845e-11	2.07124e-10
100187577	LRP8	-1.22925	1.73215e-11	2.09847e-10
100517009	LIMS2	3.77778	1.76366e-11	2.13512e-10
100517344	RHPN1	-1.16359	1.91473e-11	2.3065e-10
397683	IL15	-1.94631	1.97766e-11	2.37976e-10
100511267	IFI44L	-1.09947	2.02969e-11	2.4398e-10
100624603	ARTN	1.15273	2.0566e-11	2.4669e-10
100525978	LOC100525978	1.25395	2.35046e-11	2.8075e-10
100157844	PIM1	1.15159	2.35451e-11	2.81035e-10
100152732	GPATCH4	-1.38251	2.46091e-11	2.93117e-10
100515210	CDKN2C	-1.0239	2.55375e-11	3.03113e-10
397089	PPP2R2B	-1.63211	2.57248e-11	3.05007e-10
100519689	LRP2	3.8939	2.61065e-11	3.09218e-10
100522573	WWTR1	1.1442	2.66203e-11	3.15085e-10
396593	PLA2G7	1.53282	2.67541e-11	3.16447e-10
100517431	HOXD10	1.44901	2.68758e-11	3.17666e-10
396740	NR3C1	1.38102	2.96994e-11	3.49097e-10
100624297	YPEL3	1.07732	3.04217e-11	3.56354e-10
100523103	TMEM176A	1.05618	3.06532e-11	3.58818e-10
100316854	PSPH	1.16213	3.15462e-11	3.68002e-10
100513230	GRB7	1.22705	3.42628e-11	3.98053e-10
100512264	NTNG2	4.78942	3.63063e-11	4.19498e-10
100513393	DDX31	-1.23054	3.6811e-11	4.24752e-10
100518394	EZH1	1.33639	4.00124e-11	4.59817e-10
100156167	LOC100156167	1.82479	4.05123e-11	4.64933e-10
100517553	FBXL20	1.12241	4.57643e-11	5.22033e-10
100514806	AHI1	-1.00759	4.98684e-11	5.67704e-10
100516204	LRRC7	-5.34085	5.24484e-11	5.96276e-10
396777	USP18	-4.45636	5.74446e-11	6.50464e-10
100516960	SLC12A2	-1.21437	5.93142e-11	6.70741e-10
100155147	PIK3IP1	1.03427	5.9515e-11	6.72563e-10
497623	P2RX7	-1.26128	6.03059e-11	6.80595e-10
110256820	LOC110256820	1.69672	6.11501e-11	6.89664e-10
100155580	SH3GL2	-1.61314	6.12759e-11	6.90625e-10
100523020	LOC100523020	-1.38006	6.14445e-11	6.92066e-10
100512968	AHDC1	1.21405	6.66456e-11	7.47672e-10
100513866	SLC44A5	-1.59018	6.66311e-11	7.47672e-10
110262155	PCDH18	-4.66009	7.2163e-11	8.05314e-10
100525621	CDK19	1.19132	7.47318e-11	8.32341e-10
100514873	BHLHE40	1.65235	7.5925e-11	8.45077e-10
397676	ZAN	2.84153	7.97257e-11	8.85059e-10
100520390	SFTA2	1.83452	8.15748e-11	9.03226e-10
100157930	VRK1	-1.11625	8.84957e-11	9.74141e-10
110258072	SAPCD2	-1.06406	9.0669e-11	9.96347e-10
100517638	GFM2	-1.34582	9.0689e-11	9.96347e-10
100517403	BBC3	1.42224	9.55135e-11	1.04529e-09
397643	FGF2	-1.0214	9.91139e-11	1.08191e-09
100519335	IFT57	1.08084	9.9726e-11	1.08719e-09
100113429	BPIFB4	2.74387	1.0131e-10	1.10163e-09
100511935	SYTL1	1.15297	1.03552e-10	1.12385e-09
100157217	UROC1	2.60811	1.06025e-10	1.14922e-09
100158245	ABCC8	1.01144	1.06306e-10	1.15154e-09
110255272	LOC110255272	-1.84474	1.06583e-10	1.15381e-09
100621416	DACT1	-1.21732	1.08742e-10	1.17567e-09
110255242	MATK	1.56482	1.09779e-10	1.18613e-09
110261385	FAAP20	1.10337	1.10694e-10	1.1945e-09
100157198	CDH23	3.34342	1.11051e-10	1.19759e-09
100623494	MGAM2	-1.18598	1.17326e-10	1.26046e-09
100513064	BNC2	-1.18247	1.24899e-10	1.33674e-09
110259657	CD320	-1.14007	1.28459e-10	1.37052e-09
100623358	CD300LB	5.98201	1.29267e-10	1.37828e-09
102160963	LOC102160963	2.87213	1.30227e-10	1.38678e-09
102165339	TMEM74B	1.76209	1.32268e-10	1.40762e-09
100152588	SERPINB7	5.97356	1.40969e-10	1.49367e-09
110257659	LOC110257659	-1.84673	1.4602e-10	1.54334e-09
100737994	CCDC87	1.59434	1.48466e-10	1.56821e-09
100739812	ANKRD9	-1.03033	1.48796e-10	1.56975e-09
104796204	MIR671	-1.50843	1.69303e-10	1.77179e-09
100521638	RASSF5	1.18636	1.71867e-10	1.79751e-09
100621254	RNF223	1.38163	2.0565e-10	2.13376e-09
100620522	BACH2	1.90164	2.0676e-10	2.14397e-09
100620123	PCDH10	-3.64343	2.12796e-10	2.20252e-09
100515382	ZNF526	1.18548	2.20147e-10	2.27584e-09
100158241	SLC16A7	-1.55518	2.31111e-10	2.38337e-09
100520318	TUB	-1.4304	2.38431e-10	2.45433e-09
100126163	CDH13	2.9499	2.44743e-10	2.51328e-09
100620969	EREG	-1.91835	2.82006e-10	2.88026e-09
100512162	SELENOI	-1.36302	2.92565e-10	2.98272e-09
110261492	LOC110261492	3.62616	3.00889e-10	3.06551e-09
100523669	NUAK1	1.76726	3.07705e-10	3.12957e-09
100524567	PADI1	3.61097	3.08424e-10	3.135e-09
100153038	IFIT1	-1.53219	3.22728e-10	3.2706e-09
733657	FBXO32	2.11989	3.37093e-10	3.40805e-09
780403	LRRK2	-1.0278	3.61306e-10	3.63985e-09
100623510	S100B	1.97671	3.70999e-10	3.73307e-09
102167302	TMEM27	1.13027	3.90756e-10	3.92026e-09
100514928	GZF1	1.06659	3.95784e-10	3.96836e-09
100154222	EPHA7	-7.8708	4.01835e-10	4.02428e-09
100157673	NDUFAF4	-1.78395	4.08164e-10	4.08044e-09
106504126	PTPN7	-1.13519	4.74498e-10	4.69933e-09
rna78604	-	-1.83387	4.81997e-10	4.76803e-09
100153983	NR2F2	-1.1921	4.99021e-10	4.92497e-09
100523329	DDX25	1.44495	5.11953e-10	5.04088e-09
102160784	SATB2	-1.11138	5.17788e-10	5.09243e-09
100156816	KIF12	1.19052	5.22802e-10	5.13283e-09
733661	F7	1.52282	5.25129e-10	5.1527e-09
110261008	LOC110261008	-1.93388	5.39818e-10	5.28462e-09
100511263	KCNC3	1.61145	5.50049e-10	5.37548e-09
100521017	PLAUR	1.85303	5.57305e-10	5.44325e-09
100627541	LEKR1	1.38409	5.62772e-10	5.48404e-09
100622883	NAV3	-1.40173	5.69549e-10	5.5469e-09
100521475	IQCB1	1.11016	5.96737e-10	5.79507e-09
100155666	ATG14	1.19319	5.98932e-10	5.81306e-09
100514437	MYL7	6.71113	6.37402e-10	6.17586e-09
106510573	LRRC4B	1.06387	6.39938e-10	6.19689e-09
100625050	EPSTI1	-1.12591	6.57423e-10	6.35534e-09
110258051	LOC110258051	1.6261	6.6773e-10	6.44763e-09
100524809	CLIP3	1.46153	7.05096e-10	6.78915e-09
100316568	MIR21	2.35795	7.11138e-10	6.84001e-09
100152849	EMID1	2.872	7.3004e-10	7.00946e-09
100738830	NRGN	1.59602	7.83183e-10	7.47478e-09
100512141	DOCK10	-3.41113	7.83345e-10	7.47478e-09
100620944	ANKRD44	1.0306	8.05877e-10	7.66825e-09
100525671	CADPS2	-1.25583	8.11448e-10	7.71531e-09
100621265	SIK1	1.72135	8.72323e-10	8.26347e-09
100518597	SLC25A45	1.25454	8.94236e-10	8.4569e-09
100156949	MELTF	1.00877	9.33109e-10	8.80492e-09
100517707	VSNL1	-1.87527	9.73463e-10	9.16026e-09
110255675	KIAA1161	1.25288	9.88448e-10	9.29097e-09
100431101	TRIM63	4.01036	1.00488e-09	9.42977e-09
100525692	LOC100525692	1.7702	1.01861e-09	9.53756e-09
100627336	EPS8L1	1.32527	1.02325e-09	9.57574e-09
397121	PLAT	1.69053	1.03295e-09	9.66116e-09
102166564	PDGFRB	2.53567	1.05442e-09	9.83485e-09
396619	ST3GAL3	-1.02687	1.0817e-09	1.00783e-08
100628102	VILL	2.79419	1.0951e-09	1.0186e-08
100156441	DSCC1	-1.03316	1.12833e-09	1.04783e-08
100152693	NUDT16	1.2907	1.14316e-09	1.06102e-08
100524399	GPR87	-2.26994	1.17354e-09	1.08802e-08
100520041	USP2	1.33788	1.20279e-09	1.11271e-08
110261151	EPHA10	2.81551	1.21133e-09	1.11879e-08
100519374	C6H1orf210	1.13224	1.34296e-09	1.23766e-08
396598	GPX3	1.15295	1.35787e-09	1.25073e-08
100154663	CHCHD4	-1.11818	1.36108e-09	1.25301e-08
100517799	LONRF3	1.08421	1.41337e-09	1.29903e-08
100625804	SUSD2	1.1095	1.4194e-09	1.30387e-08
100627205	ARSK	1.50286	1.45318e-09	1.32986e-08
100154650	PANK1	-1.21276	1.58187e-09	1.43526e-08
100621467	ICOSLG	1.68089	1.79927e-09	1.62211e-08
100624964	JAKMIP3	3.55695	1.86229e-09	1.67449e-08
110255270	LOC110255270	-1.12346	1.86955e-09	1.67834e-08
100739214	UBE3D	-1.25446	1.94451e-09	1.73921e-08
100514045	ZFHX4	-3.7221	2.19727e-09	1.94987e-08
102160065	FAM200B	-1.18403	2.29666e-09	2.03276e-08
100144501	EFNA1	1.76192	2.3479e-09	2.07379e-08
100153992	CCDC107	1.12571	2.36793e-09	2.0904e-08
106505093	DISP1	-1.20998	2.42837e-09	2.13931e-08
100620539	CCDC102A	-1.02735	2.481e-09	2.1834e-08
100516976	GNAO1	2.0098	2.53289e-09	2.22792e-08
100737982	GAREM1	-1.23509	2.54839e-09	2.23816e-08
100626287	SETD6	-1.47388	2.54849e-09	2.23816e-08
100625920	ADA	-1.63878	2.68401e-09	2.35007e-08
100513137	ATP8B3	2.88389	2.69708e-09	2.36012e-08
100620756	LRRN4CL	1.06816	2.92347e-09	2.55165e-08
106508962	LOC106508962	-7.32253	3.09824e-09	2.69312e-08
100155089	FAM25A	-1.29401	3.11623e-09	2.70737e-08
102166704	TIGD2	-1.00137	3.1316e-09	2.71934e-08
100151897	SH2D3C	1.32624	3.22488e-09	2.79462e-08
100621690	CBLB	1.11674	3.34659e-09	2.89125e-08
106506219	LOC106506219	1.55275	3.37473e-09	2.91259e-08
110258088	NACC2	-1.02092	3.43405e-09	2.96077e-08
100620777	TMEM158	2.88283	3.7109e-09	3.18332e-08
110256835	PALD1	1.39921	3.79336e-09	3.24749e-08
100157413	SASH1	-2.71113	3.81546e-09	3.26312e-08
100622305	PTGIR	2.71271	3.87687e-09	3.31064e-08
100627416	TRIM2	-1.06191	3.98278e-09	3.39938e-08
110261548	ALPK3	1.96532	4.03059e-09	3.43845e-08
100157926	RIOK1	-1.10993	4.0476e-09	3.45123e-08
100515666	HES2	1.70859	4.17747e-09	3.5566e-08
100154622	SYDE2	-1.068	4.30078e-09	3.64697e-08
100513435	ZNF197	-1.96616	4.52296e-09	3.82391e-08
110260886	ZFPM1	-1.61769	4.54876e-09	3.84191e-08
100520915	COL11A2	-1.67323	4.61575e-09	3.89655e-08
399527	CPT1A	-1.02719	4.63432e-09	3.90834e-08
100623034	LMTK3	2.11353	4.82586e-09	4.05979e-08
396820	ATP2A3	1.1032	4.97386e-09	4.17809e-08
100156071	NDRG1	1.66447	5.07234e-09	4.25241e-08
100521807	ARL9	-1.44589	5.13926e-09	4.30638e-08
100522008	SEMA6A	-1.91287	5.21049e-09	4.35533e-08
100623751	RPS6KA5	1.38372	5.33084e-09	4.45154e-08
102160124	ADGRG7	3.26165	5.39155e-09	4.49781e-08
100622888	TMEM150C	-1.02185	5.89943e-09	4.90224e-08
100523707	MPP6	-1.17867	6.03285e-09	5.00576e-08
100523543	NOXO1	1.30727	6.03647e-09	5.00632e-08
100157112	PDCD4	1.07101	6.07281e-09	5.03155e-08
100514999	PIR	1.0934	6.24163e-09	5.16134e-08
100526225	ANKRD65	1.19232	6.27188e-09	5.18384e-08
100524637	ROBO3	2.69945	6.48662e-09	5.35612e-08
100621554	DNMT3L	7.49212	6.53574e-09	5.39143e-08
100627178	CPPED1	-4.28644	6.56153e-09	5.40745e-08
100623511	PDP2	-1.10359	6.8377e-09	5.62141e-08
102159522	LOC102159522	-1.03975	6.86952e-09	5.64484e-08
100514765	LOC100514765	1.69155	6.87934e-09	5.65018e-08
110257549	C18H7orf57	1.89287	7.23993e-09	5.92914e-08
100521529	LOC100521529	5.58587	7.95061e-09	6.48359e-08
110256390	LOC110256390	2.2004	8.19538e-09	6.66341e-08
100511399	COQ8A	1.4	8.22909e-09	6.68761e-08
100519603	SLC41A2	-1.00781	9.15682e-09	7.38152e-08
100521863	COX10	-1.01581	9.24317e-09	7.44759e-08
733703	SLC34A1	2.22612	9.2735e-09	7.46849e-08
100623239	ARHGAP45	1.02631	9.39052e-09	7.55557e-08
100522859	ECSCR	7.52755	9.43255e-09	7.58579e-08
100515674	PACRGL	-1.15836	9.57056e-09	7.68223e-08
100158046	ST8SIA2	-1.34106	9.63489e-09	7.72656e-08
100302109	DNMT3B	1.42917	9.70353e-09	7.77793e-08
397157	VEGFA	1.50891	9.87333e-09	7.89541e-08
100154854	SEZ6L	2.9148	1.01403e-08	8.09747e-08
100158178	TGM5	-2.40208	1.03733e-08	8.27574e-08
100156553	LOC100156553	7.46904	1.08944e-08	8.67518e-08
100127352	FOXP2	-2.4754	1.10393e-08	8.77817e-08
102158686	LRRC3	2.10308	1.13593e-08	9.01998e-08
100627008	DMPK	1.84266	1.1467e-08	9.09702e-08
396677	F3	2.17026	1.15981e-08	9.18814e-08
100522018	GCLC	-1.10193	1.20137e-08	9.49662e-08
100512445	ABCA12	-3.05197	1.20453e-08	9.5158e-08
100511275	LOC100511275	1.27226	1.22554e-08	9.6728e-08
100625164	FOXN1	2.17395	1.2876e-08	1.01156e-07
102160697	ADAMTSL1	-3.5945	1.30355e-08	1.02267e-07
100513941	LAYN	-1.45887	1.37822e-08	1.07776e-07
110257408	LOC110257408	-1.90659	1.38426e-08	1.08149e-07
100155187	PUS7L	-1.08301	1.41167e-08	1.1024e-07
100154769	PLEKHO2	1.00383	1.45721e-08	1.1364e-07
100518649	JAK3	1.76312	1.47861e-08	1.15045e-07
106505478	LOC106505478	1.26614	1.48127e-08	1.15198e-07
100156930	PTGR2	-1.18702	1.50074e-08	1.1666e-07
110256887	LOC110256887	2.13118	1.51661e-08	1.17839e-07
100156932	LOC100156932	3.68276	1.58171e-08	1.22561e-07
102161608	PGBD5	-2.11754	1.58937e-08	1.23098e-07
100514486	STAC2	1.07631	1.72777e-08	1.33029e-07
102157652	MAD1L1	-1.11335	1.73663e-08	1.3359e-07
100516166	CAMK2B	3.33741	1.78096e-08	1.36752e-07
100522830	RAB6B	4.3065	1.97561e-08	1.51084e-07
100153433	MESP2	1.34687	2.11059e-08	1.61044e-07
110262033	SPON2	1.07392	2.15796e-08	1.64363e-07
100512142	ITGA1	-2.63001	2.19194e-08	1.66877e-07
100512981	SCIN	2.44617	2.24691e-08	1.70984e-07
733705	FOXO4	1.28482	2.32044e-08	1.76343e-07
102166829	DHTKD1	1.37072	2.34995e-08	1.78426e-07
100737517	SLC40A1	-1.52352	2.35444e-08	1.78687e-07
100519719	FAM167B	1.99753	2.38998e-08	1.81142e-07
100737977	LOC100737977	1.00511	2.50472e-08	1.89584e-07
100623148	SLC7A11	-1.08075	2.65094e-08	1.99496e-07
100154284	PRDM1	2.42708	2.7331e-08	2.05315e-07
100519082	LOC100519082	-1.32818	2.80429e-08	2.10384e-07
100625498	LOC100625498	1.26059	2.80748e-08	2.10437e-07
396973	ARSA	1.13012	2.82553e-08	2.11697e-07
397535	ABCC2	-2.90657	2.83523e-08	2.1233e-07
100126851	SERPINB9	-1.63674	2.90197e-08	2.17041e-07
100515836	SPRED3	1.07114	3.06099e-08	2.2803e-07
100157870	MYH7B	1.20441	3.20928e-08	2.38763e-07
100049667	SOX18	2.36357	3.50384e-08	2.59541e-07
102164547	LOC102164547	1.13739	3.57768e-08	2.64434e-07
110255787	GJB6	5.84951	3.59673e-08	2.65611e-07
100525254	SERPINF2	1.08338	3.69435e-08	2.71639e-07
100125826	LNPEP	-1.22706	5.00592e-08	3.63046e-07
100524100	SEMA3E	-1.07311	5.14003e-08	3.72296e-07
100515961	RELT	-1.20269	5.16759e-08	3.73973e-07
100525009	ZNF395	1.73465	5.30605e-08	3.83503e-07
100627989	ANKRD31	1.71247	5.36095e-08	3.87306e-07
100521651	POLE2	-1.02272	5.43958e-08	3.92653e-07
100155831	CNNM2	1.9805	5.55751e-08	4.00485e-07
100736638	LOC100736638	1.43932	5.63521e-08	4.0574e-07
110255786	GJB2	2.88543	5.72312e-08	4.11721e-07
407242	IVL	6.10902	5.84218e-08	4.19575e-07
100625876	SLC2A5	2.24108	5.85084e-08	4.20019e-07
100622808	SLC26A1	-1.08719	5.92854e-08	4.25418e-07
100155158	USP37	1.16713	5.98585e-08	4.29167e-07
100518276	RIPK4	1.47242	6.22189e-08	4.45151e-07
100516103	DAPK1	-1.37565	6.31007e-08	4.51269e-07
100516365	SMPD5	2.26778	6.48382e-08	4.62527e-07
100514255	ARL4C	1.30718	6.52901e-08	4.65555e-07
100622059	KCTD11	1.4335	6.65818e-08	4.7397e-07
100155789	TMEM5	-1.00811	6.70422e-08	4.77048e-07
100156797	SPACA1	-7.12066	6.75901e-08	4.80544e-07
100519232	KIAA1549	-1.33097	6.8587e-08	4.87223e-07
110258909	LOC110258909	1.88264	7.92412e-08	5.59166e-07
100153783	LOC100153783	3.36741	8.1185e-08	5.72098e-07
503658	ENPP2	-1.65441	8.62562e-08	6.05148e-07
100152222	SYNPO2L	2.26272	8.83393e-08	6.18485e-07
100519519	TTN	-1.33704	8.97695e-08	6.27463e-07
100621200	SYT8	1.54471	9.06732e-08	6.32998e-07
396919	MAN1A1	-2.90005	9.73558e-08	6.76582e-07
397079	ADA2	1.56294	9.91139e-08	6.88246e-07
396840	SOX9	2.0598	1.01535e-07	7.03907e-07
100514386	SLC31A2	1.14091	1.02066e-07	7.07299e-07
100516737	NFAT5	-1.0575	1.02589e-07	7.10053e-07
100514936	MAGIX	1.05521	1.05188e-07	7.26269e-07
100514274	USH1C	1.07814	1.05952e-07	7.30398e-07
100515258	BAIAP3	1.01734	1.09096e-07	7.50812e-07
100620912	STEAP3	3.19694	1.09429e-07	7.52792e-07
100622189	LDLRAD4	-1.21811	1.10183e-07	7.57065e-07
100622020	SLC8A1	-4.34587	1.10319e-07	7.57692e-07
100626432	SNRPN	1.01212	1.11275e-07	7.63638e-07
100515685	LOC100515685	1.02552	1.15849e-07	7.93743e-07
100523409	CREBRF	1.02244	1.16601e-07	7.98573e-07
100513419	FUT4	-1.08583	1.19652e-07	8.18149e-07
102157709	LOC102157709	1.32303	1.21088e-07	8.27302e-07
100156632	AGPAT4	1.01459	1.24672e-07	8.50422e-07
100513890	AGXT2	2.34647	1.33181e-07	9.02665e-07
102162220	GOLGA7B	1.004	1.3806e-07	9.34243e-07
399543	VWF	3.74047	1.40458e-07	9.48201e-07
110256385	RTP4	-1.91735	1.45839e-07	9.8219e-07
110260108	LOC110260108	1.5187	1.5557e-07	1.04441e-06
100625228	FSCN2	1.12734	1.57175e-07	1.05352e-06
100515947	SYNGR3	1.00424	1.64422e-07	1.10166e-06
106506707	LOC106506707	-2.62574	1.67478e-07	1.12125e-06
100516574	MEOX1	-1.63552	1.67603e-07	1.12165e-06
100620961	ADGRF4	-1.59572	1.70881e-07	1.1423e-06
100739501	ZNF382	1.25209	1.7605e-07	1.1754e-06
100626841	LOC100626841	1.0896	1.8029e-07	1.20135e-06
106509999	LOC106509999	-1.29814	1.87288e-07	1.24602e-06
100511202	KDF1	1.01822	1.91439e-07	1.27164e-06
100737004	COBLL1	-1.17376	1.96892e-07	1.30673e-06
100521039	CNTNAP1	1.38313	2.08682e-07	1.3798e-06
100737363	UNC5CL	1.2148	2.12595e-07	1.40339e-06
100127171	CIDEA	1.53514	2.13339e-07	1.40775e-06
399500	IL6	1.16263	2.15324e-07	1.41975e-06
100516698	CFAP70	1.41212	2.19192e-07	1.44414e-06
110257771	LOC110257771	1.404	2.20941e-07	1.45509e-06
100620963	TCP11L2	1.50289	2.21102e-07	1.45559e-06
100738073	DNAH3	2.00856	2.21906e-07	1.46031e-06
100515505	MPP2	1.30685	2.22223e-07	1.46183e-06
397520	ANPEP	2.20842	2.22454e-07	1.46279e-06
100516148	MOB3B	-1.2968	2.3662e-07	1.54576e-06
397182	IGFBP5	3.5148	2.39922e-07	1.56613e-06
100627245	PTPRH	2.94132	2.40982e-07	1.57185e-06
100519353	BBOX1	-4.25497	2.58407e-07	1.67648e-06
100518334	ZMYND10	1.19376	2.6009e-07	1.68612e-06
100739663	LOC100739663	1.97003	2.61583e-07	1.6945e-06
100522059	PARD6G	-1.09099	2.64583e-07	1.71198e-06
100154687	ANK3	1.1536	2.69576e-07	1.74031e-06
100623036	FAH	1.07363	3.03319e-07	1.94557e-06
100156954	SYCE1	1.46552	3.07776e-07	1.9697e-06
100515931	PPP1R3B	1.59853	3.13303e-07	2.0013e-06
100519341	IDO2	2.23669	3.17464e-07	2.02483e-06
100624917	FAM43B	1.6934	3.18413e-07	2.03012e-06
397320	MMP1	-5.83137	3.26248e-07	2.07774e-06
100520394	DCLK2	-1.05535	3.26882e-07	2.07944e-06
106505390	LOC106505390	-1.05393	3.33017e-07	2.11609e-06
100520131	OSR1	-2.48154	3.40245e-07	2.15878e-06
100523560	PPFIBP2	-6.79589	3.46651e-07	2.19649e-06
396951	PTHLH	-1.6114	3.56407e-07	2.25432e-06
100514361	PDSS1	-1.21217	3.57348e-07	2.25886e-06
102165115	LOC102165115	3.55639	3.58166e-07	2.26319e-06
100157763	LOC100157763	1.42887	3.61774e-07	2.28429e-06
403154	CFTR	-1.31566	3.61946e-07	2.28452e-06
106504420	LOC106504420	1.31567	3.63918e-07	2.29612e-06
100521702	LOC100521702	-1.7131	3.70456e-07	2.33131e-06
100153650	MTUS1	1.00111	3.75676e-07	2.36153e-06
100525524	SYNGAP1	1.15358	3.80122e-07	2.38771e-06
100158151	GRAMD2A	1.98648	3.82473e-07	2.39982e-06
100155153	NR2E1	1.89259	3.91551e-07	2.45315e-06
110256649	LOC110256649	-1.53757	3.9458e-07	2.4694e-06
102167195	RTL5	-1.29495	4.01035e-07	2.50334e-06
110257362	LOC110257362	6.9078	4.02669e-07	2.51262e-06
100516374	MAP4K1	1.13056	4.04004e-07	2.52002e-06
100521620	ADHFE1	1.20016	4.05274e-07	2.52701e-06
110257276	LOC110257276	2.5989	4.06746e-07	2.53526e-06
100156688	PRMT6	-1.25373	4.35915e-07	2.70318e-06
100522734	PREB	-1.46559	4.38641e-07	2.7181e-06
100519237	PCSK5	-1.01648	4.43454e-07	2.74392e-06
100524520	DHX58	-1.13358	4.46822e-07	2.76275e-06
100620343	DTX3	1.30028	4.55487e-07	2.81019e-06
397009	ANGPT1	-6.45752	4.59781e-07	2.83462e-06
102166116	IL3RA	2.786	4.81403e-07	2.95826e-06
100101476	ADM5	-1.39912	4.90416e-07	3.01255e-06
100152439	MYB	-1.2761	5.01247e-07	3.07575e-06
100154289	FAM189A2	-1.43567	5.10718e-07	3.12709e-06
100515398	C9H11orf52	1.16227	5.11284e-07	3.1283e-06
100739471	RFTN2	-4.93678	5.24684e-07	3.20106e-06
100169744	CXCL11	-3.06275	5.44598e-07	3.31779e-06
100738444	TMEM178A	1.22747	5.70566e-07	3.4662e-06
100156238	DACH1	-6.76367	5.96437e-07	3.61287e-06
102165012	PERM1	1.43475	5.9819e-07	3.6222e-06
606747	TCTEX1D4	1.48965	6.02505e-07	3.64702e-06
397540	CHGA	4.53067	6.29842e-07	3.80707e-06
100037966	SOCS2	1.56119	6.39003e-07	3.85695e-06
102167492	PRIMA1	6.88713	6.53344e-07	3.93513e-06
100621574	HIF3A	2.12692	6.5497e-07	3.94352e-06
110260197	LOC110260197	-2.40987	6.74453e-07	4.0522e-06
397254	GDF11	-1.32967	6.80071e-07	4.08452e-06
397195	ADM	1.34054	6.82624e-07	4.0984e-06
100523199	KIAA1324L	-1.4334	6.9777e-07	4.18489e-06
100158218	ENO4	2.36044	6.9882e-07	4.18972e-06
780402	SERPINF1	1.67909	7.15386e-07	4.28299e-06
100516894	NOXA1	1.84078	7.45827e-07	4.44955e-06
403329	CYP11A1	5.67041	7.74908e-07	4.60364e-06
100736963	SCN1B	1.09847	7.77445e-07	4.61549e-06
110255205	LOC110255205	3.29661	7.78419e-07	4.61965e-06
100170147	ALPL	3.49866	7.99042e-07	4.73047e-06
100514466	THEMIS2	1.37404	8.05781e-07	4.76871e-06
106504851	LOC106504851	-1.34764	8.24666e-07	4.87707e-06
100516784	RFESD	-1.00664	8.29711e-07	4.90179e-06
100622289	BSPRY	1.00251	8.38456e-07	4.94829e-06
100286778	PDK4	1.24857	8.44369e-07	4.978e-06
100516701	SCN9A	-6.67911	9.05869e-07	5.3221e-06
106504267	LOC106504267	-3.64582	9.103e-07	5.34628e-06
106509979	LOC106509979	-6.63142	9.19008e-07	5.39183e-06
100620258	THPO	1.80475	9.28866e-07	5.4459e-06
100625479	LOC100625479	1.53634	9.42224e-07	5.51851e-06
445002	FST	-3.50253	9.89038e-07	5.77477e-06
100623009	SLC43A2	-1.09522	9.94428e-07	5.80225e-06
100621328	B4GALNT2	1.16206	1.00994e-06	5.88872e-06
100152587	DPCD	1.47859	1.02664e-06	5.97921e-06
100517656	CAPN12	1.77382	1.03263e-06	6.00453e-06
100739555	TEX11	1.57737	1.05786e-06	6.13236e-06
494464	CCL19	1.54866	1.06767e-06	6.18287e-06
100155208	RSPO3	-6.66294	1.08452e-06	6.26974e-06
110260038	LOC110260038	1.76071	1.11461e-06	6.42839e-06
100516879	CYP2C91	-1.68244	1.12518e-06	6.48056e-06
100627072	PTPRD	-1.37921	1.13897e-06	6.5467e-06
100515926	NUP210	-1.00597	1.1519e-06	6.61202e-06
100156025	DISP2	1.31522	1.16214e-06	6.66634e-06
100736818	LOC100736818	2.4279	1.22523e-06	7.00248e-06
100524478	CHKA	-1.19893	1.2422e-06	7.09203e-06
106507157	LOC106507157	1.73159	1.24609e-06	7.10946e-06
110256492	LOC110256492	1.39384	1.24851e-06	7.12084e-06
100737060	LOC100737060	-1.17691	1.27303e-06	7.25097e-06
100739768	PARVB	-1.1495	1.31387e-06	7.47358e-06
106508214	LOC106508214	-3.56098	1.33288e-06	7.57461e-06
100525217	TRIB2	1.39878	1.37145e-06	7.77506e-06
100511182	PEX11G	1.26794	1.38421e-06	7.84217e-06
102167579	C7H6orf223	1.80935	1.40309e-06	7.9438e-06
100517990	ZCCHC12	3.20032	1.43897e-06	8.13071e-06
100512686	IRS1	-1.90018	1.4816e-06	8.35214e-06
100511074	FBXL16	2.67894	1.4955e-06	8.42213e-06
445526	CA11	2.12773	1.5109e-06	8.49755e-06
397253	IL7	-1.06921	1.55515e-06	8.72331e-06
100511571	TSPAN1	1.13957	1.57809e-06	8.84032e-06
397086	TNF	2.603	1.69592e-06	9.45674e-06
100524216	RFLNB	-1.10589	1.70478e-06	9.49676e-06
100625139	KBTBD11	-1.07264	1.7408e-06	9.68472e-06
100037304	CPE	-6.49045	1.91132e-06	1.05849e-05
110255665	FXN	-1.12152	1.91999e-06	1.06294e-05
100518866	CISH	1.04185	1.94391e-06	1.07478e-05
100627645	LOC100627645	1.18923	1.95205e-06	1.07893e-05
100154170	ISM1	-1.11185	2.01557e-06	1.11043e-05
397169	BEST1	1.96997	2.03926e-06	1.12275e-05
100155710	LRP2BP	1.2957	2.05633e-06	1.13068e-05
110259966	LOC110259966	-1.17344	2.22768e-06	1.22095e-05
100626706	LRRC75A	2.23292	2.2291e-06	1.22133e-05
100737299	RGMB	-1.16678	2.2856e-06	1.25068e-05
100519110	TTC21A	1.12226	2.30454e-06	1.25987e-05
106508008	LOC106508008	6.59932	2.33098e-06	1.27141e-05
100155053	RET	3.37738	2.33575e-06	1.27319e-05
100524682	TTYH1	-3.75846	2.34131e-06	1.27581e-05
100153659	FCRLB	-5.40052	2.35404e-06	1.28193e-05
102162336	LOC102162336	1.46655	2.38059e-06	1.2939e-05
100151883	LDB3	4.01561	2.39354e-06	1.29969e-05
100514300	LTBP2	3.37612	2.42281e-06	1.31474e-05
100271932	HPSE	1.8332	2.43585e-06	1.3214e-05
102166275	MYOM3	1.72493	2.47425e-06	1.34083e-05
100523208	SPNS3	1.11612	2.50615e-06	1.35564e-05
100622113	RSPO1	2.95467	2.52897e-06	1.36624e-05
102165016	C6H19orf68	1.18539	2.68427e-06	1.44554e-05
100524137	SOWAHA	2.91996	2.68917e-06	1.44772e-05
100737222	C8H4orf26	-1.32365	2.71265e-06	1.45897e-05
100152854	LETM2	1.33238	2.72802e-06	1.46645e-05
100737597	LOC100737597	-3.37035	2.75456e-06	1.47943e-05
110259862	LOC110259862	1.08075	2.83214e-06	1.51795e-05
100622617	GABRA2	-6.09915	2.87429e-06	1.53811e-05
100621938	UBXN11	1.28741	2.89069e-06	1.5464e-05
100517808	FAM129C	2.07678	2.91507e-06	1.55847e-05
100620265	LOC100620265	2.92137	2.93469e-06	1.56797e-05
397038	FBP1	4.89452	2.95331e-06	1.57643e-05
100519810	PHKA2	1.17774	3.03669e-06	1.61636e-05
110255743	LOC110255743	2.23214	3.13028e-06	1.66409e-05
100738906	LOC100738906	-1.49598	3.16308e-06	1.68004e-05
100217379	C1QTNF6	1.12301	3.33694e-06	1.76238e-05
100521628	ARHGEF19	1.23432	3.3601e-06	1.77406e-05
404701	SP7	3.04462	3.45275e-06	1.81789e-05
100153917	SLITRK6	-5.45133	3.56306e-06	1.87075e-05
100512743	ICA1L	-1.42748	3.57782e-06	1.87791e-05
396985	PLAU	1.35377	3.61166e-06	1.89333e-05
100153050	C4H1orf194	1.18478	3.76659e-06	1.96969e-05
100521069	LOC100521069	2.05143	3.85195e-06	2.01061e-05
733692	IL15RA	-1.37552	3.95644e-06	2.06262e-05
100738137	ANO1	2.89814	4.00116e-06	2.08465e-05
100511635	SLC38A7	-1.02598	4.01213e-06	2.08959e-05
100519727	FRMD3	-1.03449	4.01309e-06	2.08959e-05
100519171	LRRC46	2.21109	4.06638e-06	2.11474e-05
100155713	DAAM2	5.43323	4.18045e-06	2.16611e-05
100153108	PTPN20	-4.15147	4.22394e-06	2.18597e-05
100518420	C3H16orf59	-1.00682	4.39475e-06	2.26815e-05
100622301	REM2	1.977	4.41026e-06	2.27546e-05
595121	ARL4A	-1.18948	4.46236e-06	2.30094e-05
100512214	CALR3	1.11361	4.59405e-06	2.35811e-05
100512393	KCNK7	1.03313	4.73685e-06	2.42701e-05
102165594	LOC102165594	1.83788	4.77114e-06	2.44313e-05
110257455	LOC110257455	2.59965	4.86776e-06	2.48808e-05
102158040	LOC102158040	1.55475	4.8878e-06	2.49757e-05
110255537	LOC110255537	-1.6585	5.23407e-06	2.6609e-05
397684	FCGR3A	-1.50216	5.25805e-06	2.67149e-05
110256489	LOC110256489	2.67687	5.3753e-06	2.7278e-05
100513107	LOC100513107	6.40283	5.48166e-06	2.77846e-05
100621741	CSMD3	-5.96894	5.55219e-06	2.80917e-05
100626316	SLC26A7	-2.27652	5.62724e-06	2.8446e-05
106504205	LOC106504205	-1.37627	5.70987e-06	2.88466e-05
100522901	TMEM45A	1.38183	5.85338e-06	2.94315e-05
396668	CCL4	1.47957	6.32124e-06	3.15969e-05
100152257	NTNG1	-5.93354	6.58093e-06	3.27888e-05
110260994	LOC110260994	1.95913	6.94062e-06	3.45e-05
100126281	CYP3A46	3.23742	7.13201e-06	3.53995e-05
733666	KCNS3	-4.17949	7.18965e-06	3.56543e-05
100519534	ANO3	2.41756	7.25104e-06	3.59273e-05
100522971	CAPN6	4.0422	7.49436e-06	3.70465e-05
100514238	ERICH3	-2.86883	7.83897e-06	3.86039e-05
100155091	ITGA5	1.21478	7.85256e-06	3.86597e-05
100155795	MYLIP	-4.10323	7.96677e-06	3.91765e-05
106508661	FREM2	-1.03608	8.03922e-06	3.94985e-05
403162	INSIG1	1.79994	8.30761e-06	4.07111e-05
100626471	SULT2B1	1.06215	8.41591e-06	4.11943e-05
100737121	LOC100737121	1.15424	8.51447e-06	4.16647e-05
397296	SFTPB	1.82661	8.6143e-06	4.21168e-05
100153386	SLA-DRB1	4.16486	9.0647e-06	4.41284e-05
100141418	RNF39	1.00469	9.47735e-06	4.60317e-05
100155609	PTPRN	1.38648	9.60383e-06	4.6606e-05
100157589	TLL2	1.27789	9.6333e-06	4.67223e-05
100738048	CORIN	-1.30294	9.76369e-06	4.72199e-05
100525075	RAPGEFL1	1.52736	1.01684e-05	4.90235e-05
100522695	IL20	4.21708	1.02321e-05	4.93168e-05
100738623	C8H4orf19	-2.11707	1.02742e-05	4.95058e-05
100622853	CCDC114	1.34884	1.03092e-05	4.96602e-05
100154375	SNX31	5.95442	1.03605e-05	4.98931e-05
100153283	SH2D4B	1.53297	1.04372e-05	5.022e-05
100739101	LOC100739101	1.07369	1.06555e-05	5.11108e-05
110255527	LOC110255527	3.72181	1.07399e-05	5.14866e-05
100522554	BAG2	-1.0782	1.12772e-05	5.39257e-05
106509942	LOC106509942	1.96362	1.13053e-05	5.40087e-05
110260941	LOC110260941	-1.29798	1.1537e-05	5.49357e-05
403104	CYP2B22	4.19192	1.16333e-05	5.53322e-05
100625380	SH3YL1	1.11189	1.17e-05	5.56026e-05
106509214	LOC106509214	3.41667	1.23931e-05	5.86504e-05
100152613	IP6K3	1.40036	1.31674e-05	6.20041e-05
100155534	LOC100155534	-2.94617	1.31831e-05	6.20606e-05
100523980	ZNF827	-1.2089	1.33292e-05	6.26962e-05
100525206	GLYATL2	1.65811	1.38775e-05	6.5041e-05
397004	SSTR1	-6.15086	1.42929e-05	6.6804e-05
100624309	CNKSR1	1.21772	1.43012e-05	6.68105e-05
100624681	LOC100624681	-2.9979	1.43348e-05	6.69076e-05
100621654	FAM3D	1.05486	1.44111e-05	6.72268e-05
396912	GATA2	-1.58218	1.44489e-05	6.73659e-05
100517565	STRIP2	-1.22755	1.46695e-05	6.83197e-05
100152192	ZFAND4	1.04376	1.46843e-05	6.83696e-05
106509035	LOC106509035	2.64337	1.47287e-05	6.85295e-05
100154390	ANGEL1	1.00454	1.47307e-05	6.85295e-05
102158750	LOC102158750	2.21232	1.47966e-05	6.87984e-05
100152930	ADGRF5	5.89898	1.49185e-05	6.93271e-05
110259372	JSRP1	2.04106	1.49609e-05	6.95051e-05
397531	COL5A3	2.93929	1.50172e-05	6.97285e-05
100621675	RAC2	2.66113	1.51016e-05	7.00249e-05
100626318	LOC100626318	1.7074	1.53399e-05	7.09943e-05
100521735	NAAA	-3.18972	1.54738e-05	7.15359e-05
100519223	DHRS9	-1.09385	1.54918e-05	7.15996e-05
100620748	DNAJC28	1.03601	1.55138e-05	7.16816e-05
100517557	CACNA2D2	1.61545	1.61583e-05	7.44569e-05
100524634	NPFFR2	-3.72632	1.6904e-05	7.75357e-05
100514277	TMEM171	2.44329	1.69261e-05	7.7616e-05
397309	HTR1D	-2.2761	1.70883e-05	7.82962e-05
100520650	FAM131B	1.7668	1.75278e-05	8.0267e-05
100516714	TMEM35A	1.1827	1.78315e-05	8.1504e-05
100523368	ATP6V1B1	1.22544	1.82616e-05	8.33352e-05
100521731	TAL1	2.50985	1.86271e-05	8.47751e-05
100153139	LOC100153139	3.91466	1.88519e-05	8.57065e-05
100624694	CD37	2.10374	2.00734e-05	9.06771e-05
100514181	CCDC40	1.3032	2.03362e-05	9.17912e-05
100626007	MFSD4A	1.58299	2.03985e-05	9.20478e-05
100157406	ACTN2	4.50448	2.13997e-05	9.61606e-05
100524161	PDGFD	-5.00779	2.31642e-05	0.000103674
106510138	LOC106510138	1.68685	2.4222e-05	0.00010818
100152524	LOC100152524	2.81888	2.51014e-05	0.000111902
110260349	LOC110260349	1.81402	2.5157e-05	0.000112091
100516673	TMPRSS6	2.65	2.62583e-05	0.000116692
100625946	MAP2K6	-1.34774	2.74488e-05	0.000121696
100157309	ISLR2	4.00484	2.76597e-05	0.000122471
100522109	ELMO1	-3.16979	2.80329e-05	0.000123984
100522330	SLC7A8	1.76083	2.82643e-05	0.000124953
396891	RLN2	-2.48838	2.83442e-05	0.000125241
100155672	SLC30A8	-5.64071	2.87171e-05	0.00012679
102164072	LOC102164072	1.53792	2.93798e-05	0.00012948
100514888	ENDOG	-1.30279	2.98518e-05	0.000131254
110255403	LOC110255403	2.14488	3.0204e-05	0.000132699
100627969	FAM184B	-1.99712	3.02828e-05	0.000133011
100628082	CLCNKA	2.33896	3.06761e-05	0.000134599
100155404	LOC100155404	1.43933	3.09747e-05	0.000135804
100154454	TMEM249	1.3037	3.10606e-05	0.000136146
100621718	FMO4	1.22128	3.11054e-05	0.000136272
110260905	LOC110260905	2.15927	3.15987e-05	0.000138219
110256164	LOC110256164	-2.22861	3.21147e-05	0.000140404
100517006	IGSF5	1.0379	3.23302e-05	0.000141273
100522133	HAO2	1.40958	3.23532e-05	0.000141337
100518133	KLHL14	-1.38701	3.26032e-05	0.000142356
100512751	COL19A1	-5.59924	3.27159e-05	0.000142775
100621980	TMEM95	2.11159	3.29726e-05	0.000143821
100153933	NES	1.62305	3.40551e-05	0.000148254
100626716	COL1A2	-1.72607	3.42496e-05	0.000148894
100515310	WDR97	1.68239	3.4331e-05	0.000149172
100157181	TMEM47	-1.69503	3.49095e-05	0.000151375
397666	MYL1	-5.98187	3.5237e-05	0.00015264
100522335	QRFPR	-2.64977	3.6806e-05	0.00015895
497060	MLYCD	-1.09669	3.70305e-05	0.00015977
100511564	KRT5	-5.94776	3.70157e-05	0.00015977
100523233	EIF4E1B	3.15388	3.73098e-05	0.000160676
100523979	CCNG2	1.48719	3.73673e-05	0.000160883
100152711	ADAM28	-1.28301	3.92978e-05	0.000168767
100141314	RARRES2	1.92803	3.94386e-05	0.000169329
110260891	LOC110260891	2.34106	4.08984e-05	0.000175331
100626077	DLG4	1.3178	4.19275e-05	0.000179109
106505815	LOC106505815	1.04277	4.23515e-05	0.000180512
100627432	AP1S3	-1.57122	4.35075e-05	0.000184882
100514561	CDHR5	1.91972	4.36615e-05	0.000185432
106508360	LOC106508360	1.42039	4.37365e-05	0.000185624
100155482	FNDC7	1.09968	4.45981e-05	0.00018895
110255649	LOC110255649	1.53785	4.58721e-05	0.000193863
100157362	PCDH17	-5.5265	4.74616e-05	0.000200034
100337672	FKBP4	-1.18	4.77383e-05	0.00020115
110260061	LOC110260061	3.34665	4.7782e-05	0.000201284
100511285	SLC7A4	3.49909	4.81227e-05	0.000202569
110259215	LSP1	1.30246	4.83492e-05	0.000203472
100521302	PPP1R14C	-1.88145	4.94181e-05	0.000207712
100620398	SEMA3A	-2.86245	4.95838e-05	0.000208306
100620846	METTL12	-1.4292	4.96008e-05	0.000208326
110257625	LOC110257625	-4.24946	4.96384e-05	0.000208432
100739839	SPATC1	1.44498	5.10082e-05	0.000213709
100626093	RASGRP2	2.96056	5.24272e-05	0.000219059
110255899	LOC110255899	1.04393	5.24524e-05	0.000219111
397153	LHB	1.0901	5.32772e-05	0.000222228
110260201	PSCA	1.27435	5.3512e-05	0.000223098
100739658	CFAP44	1.41807	5.55385e-05	0.00023098
110259490	LOC110259490	-5.87889	5.77057e-05	0.000238823
100522452	LRRC32	1.73963	5.88733e-05	0.000243374
100523551	GLIPR1	1.72583	5.88768e-05	0.000243374
106504761	LOC106504761	-1.66313	5.91207e-05	0.000244144
100157832	SGCZ	-1.15621	5.94759e-05	0.000245491
106508625	LOC106508625	-1.01716	6.03767e-05	0.000248726
110256758	LOC110256758	1.18078	6.08989e-05	0.000250756
100624047	LRP1B	-5.89272	6.09551e-05	0.000250926
100511594	CNTN3	-1.04541	6.23297e-05	0.000256151
396836	LEPR	-5.49348	6.42597e-05	0.000263763
100517063	GABRB2	-5.9713	6.53508e-05	0.000267558
100625032	SLC24A3	1.33843	6.55956e-05	0.000268468
100526228	KCNQ4	3.53068	6.57319e-05	0.000268896
100499566	DNAJB13	1.03192	6.63367e-05	0.000271109
100621521	LOC100621521	2.85268	6.63619e-05	0.000271147
100520768	CCDC173	1.3191	6.67419e-05	0.000272568
397495	BDNF	-5.47079	6.68833e-05	0.000272949
100737283	TRIML2	-5.84114	6.81149e-05	0.000277575
396887	UPTI	4.9384	6.83192e-05	0.000278274
100517803	LOC100517803	3.92003	7.00417e-05	0.000285084
110260200	THEM6	-2.20087	7.02918e-05	0.000286034
100156278	ALDH1B1	-1.28763	7.14629e-05	0.000290313
497237	SCG2	-5.84888	7.15698e-05	0.000290678
100627935	CNGB1	1.76274	7.23299e-05	0.000293694
100514510	TM7SF2	1.02434	7.42003e-05	0.000300714
396589	IL16	2.2167	7.50441e-05	0.000303627
613133	ACE	1.52459	7.59243e-05	0.000306895
100621771	LOC100621771	4.27051	7.67339e-05	0.00031002
100739604	AXIN2	1.6523	7.70262e-05	0.000311053
100520159	FAM71F2	1.56277	7.81499e-05	0.000314917
397411	MMP7	-1.36067	7.87651e-05	0.00031717
808505	ATP8	-1.3453	7.99446e-05	0.000321118
100524940	LOC100524940	-1.4159	7.99533e-05	0.000321118
100516289	PFKFB3	1.24026	8.11973e-05	0.000325652
100337682	CRHBP	-2.76601	8.16572e-05	0.000327132
106507531	C1RL	1.55265	8.27827e-05	0.00033115
100157279	POU3F2	-5.82826	8.30136e-05	0.000331996
106506050	LOC106506050	-2.31219	8.3313e-05	0.000332958
110255552	LOC110255552	1.59719	8.41898e-05	0.000336289
110255884	LOC110255884	6.11204	8.54223e-05	0.000340666
100153737	PHACTR1	5.47609	8.5731e-05	0.000341576
100516491	CHRNB2	2.50821	8.77989e-05	0.000349079
100515653	PILRA	3.0937	8.84111e-05	0.000351184
102166927	TUSC1	-2.22702	9.02434e-05	0.00035796
102168159	LOC102168159	2.81863	9.19604e-05	0.000363921
396848	MYLK	1.7028	9.22453e-05	0.000364963
100153263	RIPK3	-5.399	9.30399e-05	0.000367911
102166782	LOC102166782	-5.79247	9.33276e-05	0.000368815
102158081	NAT8L	2.32712	9.33792e-05	0.00036887
100739671	ESM1	-1.28297	9.33848e-05	0.00036887
100037296	TLR7	-5.7927	9.71116e-05	0.000382878
397682	GSTA1	-3.1137	9.76109e-05	0.000384669
100517917	ADAMDEC1	-4.79285	9.80772e-05	0.000386327
106504396	LOC106504396	1.33311	9.81571e-05	0.000386462
100522598	LOC100522598	1.9431	0.000100789	0.000396275
100511550	MCEMP1	1.8684	0.000100839	0.000396379
110257361	ZBTB46	1.01805	0.0001032	0.00040491
102160500	SHANK2	2.06963	0.00010331	0.000405248
100154312	LOC100154312	2.24653	0.000106513	0.000416655
100516145	LOC100516145	-4.10887	0.000107434	0.000419778
100156650	EPHA6	-5.4392	0.000107896	0.000421387
100739137	GFOD1	-1.1358	0.000108548	0.000423351
100522202	GNG11	-1.24714	0.000111945	0.000435297
100627988	HSPB7	2.50798	0.000113547	0.000441227
100625674	CDH18	-1.49029	0.000114455	0.000444451
100525503	CCDC88B	1.13905	0.000116174	0.000450713
396893	MX2	-1.62319	0.000118141	0.000457611
100153777	C14H10orf128	6.03661	0.00011874	0.00045951
110257570	LOC110257570	1.21829	0.000120293	0.000464994
100623351	LOC100623351	-2.4047	0.000122013	0.000471212
110255459	LOC110255459	1.4531	0.000124684	0.000480544
100624056	ZNF774	1.21589	0.000125681	0.000483837
100153801	NGEF	1.60468	0.000128204	0.000492435
100155458	CLVS2	-5.71087	0.000134907	0.000516314
100511161	PLA2G3	1.10543	0.000135411	0.000518123
102163364	LOC102163364	1.38208	0.000135736	0.000519251
102165634	LOC102165634	-2.64686	0.000136323	0.000520911
100517075	EXD3	-1.29703	0.000139735	0.00053275
100522753	DNAH14	1.02081	0.00014041	0.000534843
100157453	LOC100157453	5.37367	0.000140856	0.000536422
106509697	CIITA	1.52394	0.00014268	0.000543004
100511728	NACAD	1.54233	0.00014287	0.000543602
102158192	LOC102158192	2.28695	0.000143039	0.000544004
102160410	LOC102160410	-1.02398	0.000144481	0.000548874
110260878	LOC110260878	1.35956	0.000148363	0.000561735
100515809	LOC100515809	-2.13116	0.000149612	0.000566087
110261428	BMF	1.69599	0.000149725	0.000566388
100520753	LOC100520753	-2.26313	0.000152565	0.000575941
100624051	TTC16	2.51652	0.000153735	0.000579876
100156231	LOC100156231	1.34068	0.000155395	0.000585488
100515440	FAM198B	-5.68695	0.000159479	0.000599678
100155583	ABCA4	1.12706	0.000162093	0.000608834
100515364	CAMK4	-2.07278	0.000167763	0.000628188
100519741	GDF2	-5.63626	0.000168271	0.000629952
106507258	LOC106507258	2.3545	0.00017254	0.000644795
100519927	TWIST2	-3.26332	0.000172994	0.000646348
110256435	LOC110256435	4.65138	0.000175754	0.000655816
100337659	EPHB3	2.32603	0.000179726	0.000668855
100625143	ASIC3	3.27894	0.000181455	0.000674401
100524437	PARP11	-1.16679	0.000183429	0.000681141
110257830	LOC110257830	1.1168	0.000184881	0.000686085
110256621	TBX1	2.00222	0.000189114	0.000700415
110261032	KLK13	3.28503	0.000189651	0.000702251
100626363	NPR3	-1.67853	0.000191706	0.000708548
100518504	ABCG4	2.13287	0.000201335	0.000742279
100525107	CCDC65	1.18138	0.00020179	0.000743794
397271	AIF1	-1.17569	0.000202601	0.000746458
106506409	MAP6D1	-1.13876	0.000209371	0.000768404
780408	CCL17	1.88732	0.000212726	0.000779826
100515664	GGN	1.42462	0.000218038	0.000797624
100519528	CALML4	1.50695	0.000222244	0.000812486
110261602	LOC110261602	-4.55229	0.000222686	0.000813929
100625807	LCT	-2.13474	0.000226438	0.000826753
102158970	POU6F1	1.88631	0.00023095	0.000842681
100037276	ITGB6	-1.41071	0.000236677	0.000862281
100153010	FAM78B	-4.52012	0.000237391	0.000864512
100512733	HHAT	1.33015	0.000237492	0.000864638
100514698	GFI1B	4.61742	0.00024163	0.000878632
102167387	PIP5K1B	-1.06112	0.000243583	0.000885165
100294683	CLDN22	-4.50944	0.0002476	0.000898799
100523732	LOC100523732	1.2266	0.000250051	0.000906534
100125838	NOD2	-1.22755	0.000250195	0.000906862
100524518	CNTFR	4.0393	0.000251194	0.000910095
100620869	LOC100620869	1.17095	0.000252833	0.000915841
100514585	RAB3B	3.25563	0.000257242	0.000930422
100152819	PDE1A	-2.99253	0.000260061	0.000939616
100520061	ATP2B3	1.46969	0.000264039	0.000952772
100623564	TLE6	2.62396	0.000265683	0.000958297
110260756	LOC110260756	2.27807	0.000266147	0.000959158
100525468	CITED4	3.60095	0.000283067	0.00101561
100512029	SYP	1.50721	0.000284072	0.001019
100152368	EGLN3	1.17311	0.000286258	0.00102554
100520818	LOC100520818	-1.56175	0.00029033	0.00103838
100156806	HFM1	1.5073	0.000291275	0.0010411
100524586	MED12L	-1.16887	0.000291625	0.00104213
100154373	VSIR	5.20451	0.000293827	0.00104912
397110	SCG5	-3.07052	0.000293944	0.00104931
110255789	LOC110255789	2.18712	0.00029533	0.0010536
100518897	MRNIP	1.01642	0.000296447	0.00105736
100144585	HPCAL4	1.65411	0.000299308	0.00106689
110261360	LOC110261360	1.43197	0.000299488	0.00106731
396847	MAN2B2	1.63265	0.000306982	0.00109081
102166536	LOC102166536	-2.60491	0.000307227	0.00109123
100153940	THBS2	3.51483	0.000308503	0.00109553
100620243	PLXNA4	-4.50731	0.000309479	0.00109877
110261637	LOC110261637	5.21971	0.000310563	0.00110193
100147712	HSD17B1	1.36252	0.00031758	0.00112448
100152120	SPSB2	-1.12486	0.000325274	0.00114908
100462720	ATG9B	1.54144	0.000326941	0.00115401
106508897	LOC106508897	-1.9559	0.000328261	0.00115771
100286743	SLC5A2	-1.71048	0.000336307	0.00118362
100157349	LOC100157349	3.71267	0.000337662	0.00118741
102165015	LOC102165015	5.60733	0.000338968	0.00119126
106506809	LOC106506809	-2.66933	0.000347572	0.00122024
110256155	LOC110256155	1.27075	0.000349312	0.00122584
100155721	C5H22orf23	-1.10284	0.00035383	0.00124016
102157424	LOC102157424	-1.19413	0.000361751	0.0012674
100738053	CHD5	1.3213	0.000367783	0.00128678
106509759	LOC106509759	1.30454	0.000371813	0.00129863
102157618	LOC102157618	-3.22949	0.000375936	0.00131195
100152822	REC8	-1.62833	0.000389746	0.00135708
110258656	LOC110258656	-2.46494	0.000394176	0.00137138
100520803	TEKT1	1.58109	0.000400036	0.00138977
100626383	MON1A	-1.02874	0.000401752	0.00139517
102158751	LOC102158751	3.61166	0.0004057	0.00140715
110259210	MUC5AC	5.54277	0.000412232	0.00142747
100515914	FLI1	-3.87524	0.000427827	0.00147726
100511445	FAM178B	3.96666	0.00044454	0.0015311
100624425	CARMIL2	-1.61896	0.00045336	0.00155909
100623627	ZNF583	1.31983	0.000458401	0.00157578
102163805	DNAH17	1.5667	0.000469413	0.00161103
100737318	MROH6	1.53517	0.000471202	0.00161652
102161342	CENPBD1	-1.52417	0.000471485	0.00161716
110256798	LOC110256798	2.00876	0.000473421	0.00162249
100514396	NYAP1	1.56843	0.00047684	0.00163355
397396	BGN	1.09834	0.000477101	0.00163411
100156471	TG	5.53781	0.000480965	0.00164513
100511446	RASGRP3	-4.99993	0.000482206	0.00164894
733670	RGS2	-3.51016	0.00048378	0.00165327
106504728	LOC106504728	-1.08525	0.00048569	0.00165918
100157952	HEY1	-2.20421	0.000488781	0.00166907
102162711	ZFP14	1.0496	0.000490417	0.00167432
110256765	LOC110256765	2.12846	0.000493254	0.00168265
106504949	LOC106504949	1.08958	0.000496406	0.00169204
100627965	SOX5	-5.38658	0.000501174	0.00170693
102159737	LOC102159737	-2.05095	0.00050531	0.00171963
100515000	ANKDD1A	1.20557	0.000508238	0.00172856
100151985	CLCN4	-1.44508	0.000515583	0.00175109
100626628	GIPR	1.3906	0.000526264	0.00178522
100620752	ZNF385B	-1.20179	0.000527263	0.00178825
100525762	DDIT4L	1.34633	0.000531303	0.00180123
100515640	DIS3L	-1.06895	0.000537629	0.00182159
110262096	LOC110262096	-5.53622	0.000542039	0.00183507
100622120	IFNLR1	3.43337	0.000544332	0.0018421
397391	MMP2	-2.4811	0.000547842	0.00185361
100620126	TBX4	-4.32192	0.00055808	0.00188599
448808	FGL2	-3.47731	0.000564584	0.00190607
503661	ADORA2A	1.89605	0.000565485	0.00190874
100620791	TRIP6	1.2368	0.000568217	0.00191682
100124377	SLC44A4	1.44141	0.000572182	0.00192924
100153961	HOGA1	1.13916	0.000578556	0.00194898
110262223	LOC110262223	-2.08016	0.000589683	0.00198175
106507765	LOC106507765	-1.88726	0.000593557	0.00199398
100517187	BCL6B	1.63515	0.000600762	0.00201702
100155030	LBX1	-1.13961	0.000600772	0.00201702
100524509	PRDM6	-2.53061	0.000605302	0.00203062
100621483	CORO1A	-2.16274	0.00061149	0.00204815
641359	SULT2A1	5.55117	0.000618794	0.00207016
100514105	MMP15	-1.18804	0.000620321	0.00207486
100627869	FER1L5	2.3555	0.000627372	0.00209556
100514801	TNS1	2.56516	0.000638663	0.00212992
100521810	CXXC4	-4.29004	0.000644106	0.00214723
100513992	GALNT16	-1.21976	0.000649841	0.0021638
106509330	LOC106509330	1.99313	0.000654696	0.00217869
100627173	CXHXorf57	-5.32938	0.000656977	0.00218585
110258044	LOC110258044	1.5655	0.000672169	0.00223246
100739079	NTS	-4.91744	0.000675472	0.00224189
780437	ODAM	-5.39259	0.000684672	0.00227088
100152749	CA12	-2.14935	0.000699395	0.00231744
100621722	FBLN2	1.85943	0.000704855	0.00233417
102163243	LOC102163243	1.03113	0.000710896	0.00235234
100517727	LOC100517727	2.35942	0.000711714	0.00235414
100154771	RAB27B	-3.48585	0.00071179	0.00235414
397189	MIOX	2.19292	0.000712317	0.00235475
100738632	CDKL4	1.52602	0.000719493	0.0023757
110257222	LOC110257222	1.40692	0.000721629	0.00238182
100622675	AGAP2	-2.13921	0.000743318	0.00244818
414437	C5	2.3188	0.000779382	0.00255556
100517042	GABRG1	-4.26692	0.000789794	0.00258571
100739011	LIPT2	-1.1753	0.000795399	0.00260205
100154924	MAGEL2	1.27801	0.000807372	0.00263817
110256792	LOC110256792	1.23994	0.000817893	0.00266896
100510930	LOC100510930	-1.23374	0.000837078	0.00272632
396845	TF	1.76492	0.00086271	0.00280175
100144489	GPR4	-1.74651	0.00086716	0.00281566
102160003	LOC102160003	-1.0953	0.000867463	0.0028161
733644	RHCG	1.82663	0.000872315	0.00282898
110257542	LOC110257542	1.84293	0.000874053	0.00283275
100156073	LOC100156073	-5.26789	0.00089123	0.00288499
100153748	SERINC4	1.11138	0.000892114	0.0028873
110260926	LOC110260926	2.27461	0.000898168	0.00290523
100153501	LCN2	1.38621	0.000905376	0.0029241
110260235	LOC110260235	-2.97931	0.000905815	0.00292495
100514339	LOC100514339	1.25075	0.00090982	0.00293677
102162300	LOC102162300	3.08331	0.000914983	0.00295175
106509920	LOC106509920	-2.31184	0.000947986	0.00305069
110260236	LOC110260236	-4.34387	0.000957774	0.00307927
110259316	LRRC25	1.53573	0.000960566	0.00308591
100156854	LOC100156854	2.42404	0.000974435	0.00312633
100512437	FAM212A	-1.05437	0.000988267	0.00316712
100155195	LOC100155195	-4.35047	0.000996321	0.00318751
100156724	HDC	-4.79414	0.00100374	0.00320824
100521654	LOC100521654	-2.23284	0.00101997	0.00325274
100515922	2025-03-10	-5.22208	0.00102538	0.00326757
100628118	ELN	2.5685	0.00102643	0.00327028
100624088	HPN	1.4168	0.00102734	0.00327258
100737024	DENND1C	-1.13943	0.00103472	0.00329363
100154641	ABI3BP	1.37597	0.00105658	0.00335815
397508	SELE	-3.67642	0.00106094	0.0033695
100627880	SLIT1	5.39384	0.00108228	0.00343086
100514337	PRAM1	2.217	0.0011	0.00348183
102158889	LOC102158889	-1.59637	0.0011021	0.00348718
110255348	LOC110255348	1.0207	0.00110974	0.00351004
396697	ESR2	1.12369	0.00111476	0.00352387
110261234	LOC110261234	4.88657	0.0011192	0.00353506
100521600	LOC100521600	1.23433	0.00111934	0.00353506
100520836	GALNT6	4.87635	0.00112992	0.00356391
100521494	ATP6V0D2	-2.2319	0.00115045	0.0036233
100511615	SLITRK2	-5.22591	0.00115106	0.00362453
102158536	LOC102158536	2.1856	0.00116251	0.0036572
100737623	MYO7B	1.31693	0.00117226	0.00368513
100144461	TRIM15	4.88837	0.00117656	0.00369729
100144480	ATAT1	1.03736	0.00119516	0.0037495
100625270	ST8SIA1	-1.14797	0.00121723	0.003811
100738476	PRSS27	1.80277	0.00122734	0.00383839
100158115	LOC100158115	-4.74928	0.00126296	0.00394182
106508107	LOC106508107	1.81579	0.00128407	0.00400099
100622018	CCDC33	5.32202	0.00128744	0.00400863
100519939	LOC100519939	1.30794	0.00129744	0.00403625
100157423	ARMC12	2.55753	0.00130635	0.00406306
110260927	SLC12A3	3.00784	0.00131031	0.00407389
100526081	HTR1A	-4.13618	0.00131445	0.00408375
100125829	MUC13	-4.71151	0.00132878	0.00412226
102163670	LOC102163670	1.76024	0.00133049	0.00412679
100515966	GLP2R	3.19247	0.0013433	0.00416198
100156206	FAM170B	5.32907	0.00139376	0.00430626
106506113	LOC106506113	1.94418	0.00139393	0.00430626
110262020	LOC110262020	-5.31151	0.00139687	0.00431378
106510447	LOC106510447	2.38433	0.00140345	0.00433174
100511847	CPED1	-2.868	0.00141974	0.00437806
100511665	MSR1	-5.16573	0.00144987	0.0044661
100522290	AOAH	4.81968	0.00149823	0.00460086
rna78614	-	-4.18803	0.00149988	0.00460462
100523695	KLHL40	2.66843	0.00153752	0.00471387
110257248	LOC110257248	1.72998	0.00155198	0.00475297
100620693	USHBP1	-1.06659	0.00156543	0.00478819
102157461	LOC102157461	2.08045	0.00156634	0.00479011
397460	TNC	-3.6159	0.00156741	0.00479078
100525345	ZNF565	1.33463	0.00160829	0.00491132
rna78616	-	-1.04725	0.00161251	0.00492244
106509641	LOC106509641	1.60765	0.00163563	0.00498407
100151982	CHDH	-1.32731	0.00165134	0.00502652
397459	ITGAM	1.85267	0.00166186	0.00505675
100513091	TMEM145	3.00523	0.00166373	0.0050597
100514098	SRL	2.57911	0.00166851	0.00507243
110255204	LOC110255204	5.22284	0.00167059	0.00507692
100622368	STK32A	-5.09622	0.00168253	0.00510681
100739565	LOC100739565	1.51657	0.00168616	0.0051151
100518154	ABCB11	-3.25053	0.0017064	0.00517095
100515872	RNF128	-5.08623	0.00173056	0.00523949
100525821	LOC100525821	1.82922	0.00173594	0.00525483
100513608	PLEKHB1	2.17666	0.00174015	0.00526634
100623423	GAP43	-2.77332	0.00174302	0.00527252
102158722	LOC102158722	1.73935	0.00174742	0.005283
100511431	CRB2	-1.52532	0.00175361	0.00530077
100135049	SLA-DOB	-2.02078	0.00176069	0.00531934
100517071	DRP2	3.68683	0.00178033	0.00537071
110258471	LOC110258471	1.0494	0.00178905	0.00539159
100519924	TPRG1	-2.88217	0.00181754	0.00547067
100153257	MMP16	-5.09999	0.00182211	0.00548246
110255219	CCDC60	-1.19454	0.00184179	0.00553677
110255584	LOC110255584	1.32058	0.00185061	0.00556134
100154779	MAATS1	1.16256	0.00186652	0.00560615
100512825	LMO2	2.93776	0.00187413	0.00562703
692188	APOM	1.45519	0.00189272	0.00567883
396873	TCN1	5.17585	0.00193356	0.00578808
100514445	C1H9orf135	1.01724	0.00193669	0.0057954
100516775	RAB39B	1.81604	0.00194955	0.00582978
110257405	LOC110257405	-1.17775	0.00195187	0.00583568
106508273	LOC106508273	2.74738	0.00196237	0.00586088
100518510	ST6GALNAC2	-2.90069	0.00196508	0.00586795
397239	PPARA	-1.44744	0.00196855	0.00587625
100521477	ITGA4	-1.1751	0.00197489	0.00589205
100271931	THY1	1.71854	0.00200597	0.00597954
110256023	LOC110256023	-5.085	0.0020117	0.00599451
100158102	GATA5	2.68507	0.00202668	0.00603704
110257295	LOC110257295	1.44628	0.00205885	0.00612213
100514152	PAX6	-2.47572	0.00206975	0.00614915
100514186	MFSD6L	1.77249	0.00207076	0.00615108
110261416	LOC110261416	1.98578	0.00209977	0.00622963
100155138	LOC100155138	-1.61945	0.00210365	0.00624006
106506514	LOC106506514	-4.02129	0.00211614	0.00627381
100514821	IZUMO4	1.36856	0.00218047	0.00644877
110257690	LOC110257690	1.35177	0.00219609	0.00648529
100622154	SETD4	-1.24446	0.00222018	0.00655253
100627254	ERC2	-1.59321	0.00223201	0.00658286
100157221	RASGRF1	2.02823	0.00226757	0.00667729
100739720	STMN4	1.87799	0.00227015	0.0066826
100522568	PLXDC2	-5.09771	0.00227577	0.00669679
110260119	LOC110260119	2.02783	0.00228257	0.00671449
102162193	LOC102162193	2.06081	0.00228916	0.00673269
100522665	FAM81B	2.30789	0.00229276	0.00673981
396666	GAL3ST2	-1.36699	0.00230365	0.00676361
100521599	LOC100521599	2.85975	0.00231432	0.0067926
106508546	LOC106508546	2.86833	0.00236256	0.0069234
106505295	LOC106505295	-1.46435	0.00236901	0.00693633
102160118	LOC102160118	1.3282	0.0023832	0.00697546
100519539	KLHL3	4.6455	0.00238965	0.00699194
102166710	LOC102166710	1.31746	0.00239139	0.00699461
100153251	WDR72	-3.9919	0.00246945	0.00719938
100048945	MAEL	-3.19743	0.00248618	0.0072469
106506610	LOC106506610	-1.63106	0.00250109	0.00728518
100522279	NAALADL2	-3.52353	0.00252011	0.00733322
100511614	ARHGAP36	2.04982	0.0025256	0.00734543
106508047	LOC106508047	1.12385	0.00252673	0.00734747
397274	C1S	2.16034	0.00256831	0.00746453
100153445	WNT7A	-1.07	0.00259461	0.00753195
100513257	AKAP17B	-1.19249	0.00259333	0.00753195
100154648	PLPPR1	1.58097	0.0025952	0.00753237
100152372	RCSD1	-1.03075	0.00259639	0.00753453
110260805	RASSF9	-1.36842	0.00260716	0.00756193
100523699	CFAP73	-1.84038	0.00265583	0.00769305
100523457	LOC100523457	2.55157	0.00268103	0.00775763
100626604	BTN2A2	1.01711	0.00268384	0.00776444
102166855	LOC102166855	-2.05247	0.00276168	0.0079598
100621633	SFXN5	-2.48892	0.00277012	0.00798006
100624916	VSIG10L	1.24127	0.00280042	0.00805232
100038026	TNFSF13B	-2.51332	0.00280019	0.00805232
106506801	LOC106506801	-3.94498	0.0028349	0.00814595
100515512	IQCA1	1.91353	0.00284435	0.00816619
100737938	EYA1	-4.95144	0.00285348	0.00818966
110255315	MYO15A	1.02416	0.00287993	0.00826138
100511463	EPHA5	-4.95013	0.00295832	0.0084648
396939	MMP20	-2.54375	0.00296487	0.00848213
110258845	LOC110258845	1.12315	0.00308122	0.00878686
102162202	LOC102162202	1.32068	0.00309093	0.00881011
102163484	LOC102163484	1.08565	0.00309019	0.00881011
110259923	LOC110259923	1.63953	0.00317719	0.00903023
110261031	KLK12	2.76285	0.00319606	0.00907625
100516257	PLEK	3.36009	0.00320489	0.00909827
110259088	LOC110259088	1.20219	0.00321096	0.00911211
100739142	SCN11A	2.41937	0.00321232	0.00911329
100151962	PABPC1L	-2.64904	0.003241	0.00919312
100522732	DYSF	3.05072	0.00327821	0.009294
100513961	CPA5	1.22068	0.00330264	0.00935546
100738677	KIAA2022	-1.86094	0.00334056	0.00945027
100521923	CCDC103	1.85047	0.00334748	0.00946828
110256101	LOC110256101	1.9143	0.00340028	0.00960482
100144468	CYP3A22	3.04949	0.00342519	0.00966192
100514233	EID3	1.50183	0.00342562	0.00966192
106507023	LOC106507023	1.69562	0.00343657	0.00968959
397586	AFP	-3.35745	0.003452	0.00972987
100517209	LCTL	-1.54901	0.0034946	0.00982874
110255919	LOC110255919	1.40761	0.00353335	0.00992295
100515259	XDH	2.7016	0.00362268	0.0101503
100518408	CDH19	-3.8536	0.00363175	0.0101707
100737810	UCN3	1.28862	0.00365836	0.0102368
100861538	RN18S	-1.07497	0.00366454	0.0102507
100157921	RALGPS1	-1.34157	0.00374413	0.0104565
100622149	CACNA1S	2.73572	0.00376697	0.0105113
100154508	LOC100154508	4.65349	0.00384192	0.0106958
100157351	SMOC1	5.09202	0.00387786	0.0107835
110259906	LOC110259906	-1.22654	0.003885	0.0107998
100154215	CFAP43	4.52194	0.00388698	0.0108018
100627882	CYTIP	-4.87536	0.00390805	0.010855
102162017	EFCAB8	1.99969	0.00395305	0.0109674
110256156	RBFOX3	4.99229	0.00396931	0.0110089
100520421	TICAM2	-1.18373	0.00398406	0.0110408
100155841	MAPK13	4.98585	0.00398715	0.0110476
102158444	LOC102158444	5.08046	0.00400803	0.0110982
100623362	TMEM132C	-1.36108	0.00401025	0.0111025
110259705	TH	1.81693	0.00402589	0.0111422
100514949	F2RL3	4.5727	0.00403126	0.0111534
106507814	LOC106507814	-1.17604	0.00411067	0.011351
397105	POU2F2	1.95998	0.00411523	0.0113617
100155159	PYROXD2	2.29739	0.00411636	0.011363
102166359	LOC102166359	-4.43638	0.00412158	0.0113718
[truncated: 297 more rows]

## Sheet: Table S6
Table S6 Functional categories significantly enriched by DEGs between PEDV-infected and mock-infected cells
GO ID	Description	Gene Ratio	BgRatio	RichFactor	FoldEnrichment	zScore	p value	adjusted p value	Gene Name	Count	Category
GO:0007155	cell adhesion	122/1301	428/7920	0.285047	1.73526	6.9333	7.72438e-11	2.46176e-07	THBS1/FOXJ1/SPP1/CCN1/CXCL8/GPNMB/CCN2/JAG1/AMIGO2/PCDH7/EPHA1/CCL5/PDPN/PLPP3/CDH6/NECTIN4/CLDN3/VCAM1/SMAD7/WNT5A/CAV1/TJP3/ICAM1/STAT5B/CLDN4/RND1/DDR1/CCDC80/TRPV4/IL1A/TJP2/CD47/CHL1/VTCN1/SERPINB8/SLC39A8/CRB2/SH2B3/BCL10/PCK1/B4GALT1/SLA-DQB1/SIRPA/CEBPB/CD86/BCL6/ITGB5/IL18/SYK/CDH23/CXADR/BMI1/ALCAM/PRTG/IL7/IRF1/KITLG/AP1AR/VWDE/SEMA3E/BMP2/ITGAV/THY1/OLR1/STAT5A/DLG3/PTK2B/RGCC/TFRC/RE…	122	BP
GO:0098609	cell-cell adhesion	84/1301	267/7920	0.314607	1.91521	6.7443	4.74457e-10	7.56047e-07	FOXJ1/CCN1/JAG1/PCDH7/CCL5/PDPN/PLPP3/CDH6/NECTIN4/VCAM1/SMAD7/WNT5A/CAV1/TJP3/ICAM1/STAT5B/TRPV4/IL1A/TJP2/CD47/CHL1/VTCN1/SERPINB8/SLC39A8/CRB2/SH2B3/BCL10/PCK1/SLA-DQB1/SIRPA/CEBPB/CD86/BCL6/IL18/SYK/CDH23/CXADR/BMI1/PRTG/IL7/IRF1/BMP2/ITGAV/THY1/OLR1/STAT5A/DLG3/RGCC/TFRC/PECAM1/IL15/CCR7/DUSP10/CCN3/CDH24/EPHA7/CLSTN3/ITGA4/SLA-DMB/SASH3/B2M/ITGA5/ITGB6/NR4A3/AIF1/MDGA1/RAC2/ITGA2B/ENTPD1/SE…	84	BP
GO:0001568	blood vessel development	66/1301	203/7920	0.325123	1.97923	6.26592	8.45851e-09	8.98575e-06	THBS1/CCN1/CXCL8/JAG1/BTG1/EPHA1/PLPP3/SOX17/SMAD7/WNT5A/WNT7A/TSPAN12/PAK4/CREB3L1/PLCD3/ANGPTL4/SERPINE1/AMOT/SPRY2/F3/CXCL10/B4GALT1/IL18/ACVR2B/SYK/LOX/PTPRB/VWDE/SEMA3E/STRA6/VASH1/ISM1/ITGAV/SPRED1/FGFR2/PTK2B/RGCC/FGF18/ESM1/APLN/RASIP1/SERPINF1/TAL1/CCN3/ANPEP/RECK/EFNA1/CHI3L1/ANGPT1/ITGA5/PRDM1/GATA2/RSPO3/HOXB13/HEY1/PIK3CG/ITGA2B/NR2E1/HEY2/LEPR/GPR15LG/NFATC4/SCG2/GPER1/HPSE/WNT2	66	BP
GO:0001525	angiogenesis	54/1301	156/7920	0.346154	2.10725	6.1922	1.76958e-08	1.2147e-05	THBS1/CCN1/CXCL8/BTG1/EPHA1/SOX17/WNT5A/WNT7A/TSPAN12/PAK4/CREB3L1/PLCD3/ANGPTL4/SERPINE1/AMOT/SPRY2/F3/CXCL10/B4GALT1/IL18/SYK/PTPRB/SEMA3E/VASH1/ISM1/ITGAV/SPRED1/FGFR2/PTK2B/RGCC/FGF18/ESM1/RASIP1/SERPINF1/TAL1/CCN3/ANPEP/RECK/EFNA1/CHI3L1/ANGPT1/ITGA5/GATA2/RSPO3/HOXB13/HEY1/PIK3CG/ITGA2B/NR2E1/LEPR/GPR15LG/NFATC4/SCG2/HPSE	54	BP
GO:0001944	vasculature development	68/1301	216/7920	0.314815	1.91647	6.05434	2.17848e-08	1.2147e-05	THBS1/CCN1/CXCL8/JAG1/BTG1/EPHA1/PLPP3/SOX17/SMAD7/WNT5A/WNT7A/TSPAN12/PAK4/CREB3L1/PLCD3/ANGPTL4/SERPINE1/AMOT/SPRY2/F3/CXCL10/B4GALT1/IL18/ACVR2B/SYK/LOX/PTPRB/VWDE/SEMA3E/STRA6/VASH1/ISM1/BMP2/ITGAV/SPRED1/FGFR2/PTK2B/RGCC/TMEM204/FGF18/ESM1/APLN/RASIP1/SERPINF1/TAL1/CCN3/ANPEP/RECK/EFNA1/CHI3L1/ANGPT1/ITGA5/PRDM1/GATA2/RSPO3/HOXB13/HEY1/PIK3CG/ITGA2B/NR2E1/HEY2/LEPR/GPR15LG/NFATC4/SCG2/GPER1/…	68	BP
GO:0048514	blood vessel morphogenesis	60/1301	182/7920	0.32967	2.00691	6.09241	2.28686e-08	1.2147e-05	THBS1/CCN1/CXCL8/JAG1/BTG1/EPHA1/SOX17/SMAD7/WNT5A/WNT7A/TSPAN12/PAK4/CREB3L1/PLCD3/ANGPTL4/SERPINE1/AMOT/SPRY2/F3/CXCL10/B4GALT1/IL18/SYK/LOX/PTPRB/SEMA3E/STRA6/VASH1/ISM1/ITGAV/SPRED1/FGFR2/PTK2B/RGCC/FGF18/ESM1/RASIP1/SERPINF1/TAL1/CCN3/ANPEP/RECK/EFNA1/CHI3L1/ANGPT1/ITGA5/PRDM1/GATA2/RSPO3/HOXB13/HEY1/PIK3CG/ITGA2B/NR2E1/HEY2/LEPR/GPR15LG/NFATC4/SCG2/HPSE	60	BP
GO:2000026	regulation of multicellular organismal development	108/1301	402/7920	0.268657	1.63548	5.79752	3.63409e-08	1.65455e-05	THBS1/FOXJ1/CCN1/DUSP6/CXCL8/HOXB8/JAG1/ISG15/BTG1/EPHA1/KLF10/OSR2/CTSC/HNF4A/LRP8/SOX17/HES4/SMAD7/WNT5A/WNT7A/NFKBIA/TSPAN12/PAK4/CD109/STAT5B/CREB3L1/HES1/GFAP/NTN1/SERPINE1/SPRY2/SEMA6D/TENT5A/ETV4/REST/F3/TNFRSF1B/CRB2/PCK1/CXCL10/STAT3/CEBPB/BCL6/ACVR2B/SRSF6/LOX/IL7/COL14A1/IRF1/ODAPH/SEMA3E/VASH1/ISM1/BMP2/SEMA4C/LOC100621006/SPRED1/SPI1/FGFR2/STAT5A/PTK2B/RUNX1/RGCC/SAV1/P4HTM/TCIM/KDF1…	108	BP
GO:0045595	regulation of cell differentiation	111/1301	418/7920	0.26555	1.61657	5.74196	4.58569e-08	1.82682e-05	FOXJ1/CCN1/IGFBP3/HOXB8/JAG1/ISG15/BTG1/KLF10/PDPN/LRP8/SOX17/HES4/SMAD7/WNT5A/WNT7A/NFKBIA/DNAI3/FOXO1/CD109/STAT5B/HES1/GFAP/TRPV4/NTN1/SPRY2/SEMA6D/HDAC6/TENT5A/ETV4/REST/TNFRSF1B/CRB2/PCK1/CXCL10/CEBPD/STAT3/CEBPB/BCL6/PDE3A/ACVR2B/SRSF6/TGFBR1/LOX/IL7/IRF1/SEMA3E/INSIG1/BMP2/SEMA4C/LOC100621006/SPRED1/SPI1/FGFR2/STAT5A/PTK2B/RUNX1/RGCC/TENT5C/SAV1/P4HTM/TCIM/KDF1/PLAG1/CYB5D2/FGF18/FOXA2/SEM…	111	BP
GO:0001578	microtubule bundle formation	22/1301	42/7920	0.52381	3.18876	6.30509	8.51479e-08	3.01518e-05	FOXJ1/ODAD1/DNAI3/SPEF1/SPAG6/MAP1B/TPPP3/PIERCE1/DNAL1/DNAI2/TPPP/MNS1/GAS2L1/CAPN6/DNAAF6/CFAP91/NCKAP5L/ODAD3/SPACA9/CFAP58/CFAP206/CCDC39	22	BP
GO:0072359	circulatory system development	87/1301	313/7920	0.277955	1.69209	5.53865	1.6338e-07	4.92352e-05	THBS1/FOXJ1/CCN1/DUSP6/CXCL8/JAG1/BTG1/EPHA1/PLPP3/SOX17/SMAD7/WNT5A/WNT7A/TSPAN12/DVL1/PAK4/CREB3L1/PLCD3/ANGPTL4/SLC2A12/SERPINE1/AMOT/SPRY2/NOX4/REST/F3/CRB2/CXCL10/B4GALT1/IL18/ACVR2B/TGFBR1/SYK/LOX/COL14A1/PTPRB/VWDE/SEMA3E/STRA6/VASH1/ISM1/BMP2/ITGAV/LOC100621006/SPRED1/FGFR2/PTK2B/RGCC/SAV1/TMEM204/FGF18/ESM1/APLN/MAML1/RASIP1/SERPINF1/ADAP2/TAL1/CCN3/ANPEP/RECK/EFNA1/CHI3L1/ANGPT1/ITGA5/P…	87	BP
GO:0022603	regulation of anatomical structure morphogenesis	69/1301	231/7920	0.298701	1.81838	5.59634	1.72598e-07	4.92352e-05	THBS1/FOXJ1/CXCL8/TNFAIP3/CDC42EP3/JAG1/BTG1/EPHA1/PDPN/HNF4A/LRP8/NHERF1/WNT5A/WNT7A/TSPAN12/CST3/PAK4/CLDN4/CREB3L1/HOXB7/PALM/NTN1/SERPINE1/SPRY2/SEMA6D/CDC42EP4/F3/CRB2/CXCL10/P2RY1/HECW2/CDC42EP2/FGD1/FITM2/SYT3/SEMA3E/VASH1/ISM1/BMP2/SEMA4C/SPRED1/FGFR2/PTK2B/RGCC/ENPP2/FGF18/DMTN/SEMA3B/SERPINF1/EPHA7/RND2/EFNA1/C1H15orf62/CHI3L1/PALM3/SRCIN1/ITGA5/GATA2/ISLR2/VIL1/RAC2/GPRASP3/NR2E1/BDNF/…	69	BP
GO:0035239	tube morphogenesis	74/1301	254/7920	0.291339	1.77356	5.55526	1.87963e-07	4.92352e-05	THBS1/CCN1/CXCL8/JAG1/BTG1/EPHA1/SOX17/SMAD7/WNT5A/WNT7A/TSPAN12/DVL1/PAK4/CREB3L1/HOXB7/DDR1/PLCD3/ST14/ANGPTL4/SERPINE1/AMOT/SPRY2/F3/BCL10/CXCL10/B4GALT1/IL18/ACVR2B/SYK/LOX/PTPRB/SEMA3E/STRA6/VASH1/ISM1/BMP2/SEMA4C/ITGAV/SPRED1/FGFR2/PTK2B/RGCC/MTHFR/FGF18/ESM1/RASIP1/SERPINF1/TAL1/AREG/CCN3/ANPEP/EPHA7/RECK/EFNA1/CHI3L1/ANGPT1/ITGA5/PRDM1/FUZ/GATA2/RSPO3/HOXB13/HEY1/CCDC39/PIK3CG/ITGA2B/NR2E…	74	BP
GO:0035295	tube development	85/1301	305/7920	0.278689	1.69655	5.49978	2.00834e-07	4.92352e-05	THBS1/FOXJ1/CCN1/CXCL8/JAG1/BTG1/EPHA1/PDPN/SOX17/SMAD7/WNT5A/WNT7A/TSPAN12/DVL1/PAK4/CREB3L1/HOXB7/DDR1/PLCD3/ST14/ANGPTL4/SERPINE1/AMOT/SPRY2/F3/BCL10/CXCL10/B4GALT1/IL18/ACVR2B/SRSF6/SYK/LOX/BMI1/PTPRB/SEMA3E/STRA6/VASH1/ISM1/BMP2/SEMA4C/ITGAV/SPRED1/FGFR2/PTK2B/RGCC/SAV1/MTHFR/SLC23A1/TIGAR/RAB3A/FGF18/ESM1/RASIP1/SERPINF1/TAL1/AREG/CCN3/ANPEP/EPHA7/RECK/EFNA1/CHI3L1/ANGPT1/ITGA5/PRDM1/FUZ/GA…	85	BP
GO:0060284	regulation of cell development	69/1301	234/7920	0.294872	1.79507	5.47318	2.97355e-07	6.76907e-05	FOXJ1/HOXB8/JAG1/ISG15/KLF10/LRP8/HES4/SMAD7/WNT5A/WNT7A/NFKBIA/STAT5B/HES1/GFAP/NTN1/SEMA6D/REST/TNFRSF1B/PCK1/STAT3/CEBPB/BCL6/PDE3A/LOX/IL7/IRF1/SEMA3E/BMP2/SEMA4C/LOC100621006/SPI1/STAT5A/PTK2B/RUNX1/P4HTM/TCIM/PLAG1/SEMA3B/SERPINF1/DUSP10/CYP26B1/TAL1/EPHA7/RND2/SASH3/PRDM1/GATA2/ISLR2/HEY1/RAB7B/GPRASP3/NR2E1/BDNF/HEY2/NFATC4/SEMA3G/BCAN/HAPLN2/RHEX/GPER1/EFNB3/WNT2/FRZB/ZNF365/HES2/ZNF488/…	69	BP
GO:0022409	positive regulation of cell-cell adhesion	33/1301	84/7920	0.392857	2.39157	5.68426	4.02839e-07	8.55899e-05	CCL5/PDPN/PLPP3/SMAD7/WNT5A/CAV1/STAT5B/IL1A/CD47/VTCN1/BCL10/PCK1/SLA-DQB1/SIRPA/CD86/BCL6/IL18/BMI1/IL7/STAT5A/TFRC/IL15/CCR7/DUSP10/SLA-DMB/SASH3/B2M/NR4A3/AIF1/SELE/EFNB3/HHLA2/CD80	33	BP
GO:0030155	regulation of cell adhesion	64/1301	214/7920	0.299065	1.8206	5.39511	4.61674e-07	8.67553e-05	THBS1/FOXJ1/CCN1/CXCL8/JAG1/EPHA1/CCL5/PDPN/PLPP3/SMAD7/WNT5A/CAV1/STAT5B/RND1/DDR1/CCDC80/TRPV4/IL1A/CD47/VTCN1/SH2B3/BCL10/PCK1/SLA-DQB1/SIRPA/CEBPB/CD86/BCL6/IL18/SYK/BMI1/IL7/IRF1/AP1AR/SEMA3E/BMP2/THY1/STAT5A/PTK2B/RGCC/TFRC/RELL2/DMTN/IL15/CCR7/DUSP10/EPHA7/SLA-DMB/SASH3/NUAK1/B2M/NR4A3/AIF1/MDGA1/RAC2/SELE/EFNB3/LIMS2/LRRC32/TNC/CYTIP/HHLA2/CD80/PLET1	64	BP
GO:0042127	regulation of cell population proliferation	120/1301	480/7920	0.25	1.52191	5.23003	4.62767e-07	8.67553e-05	THBS1/FOXJ1/CCN1/TSC22D1/SQLE/TNFAIP3/JAG1/BTG1/EPHA1/CCL5/EPCAM/OSR2/HNF4A/SOX17/PTGES/NHERF1/SMAD7/WNT5A/WNT7A/NFKBIA/CAV1/HILPDA/TES/KSR1/CD109/STAT5B/DDR1/PLCD3/GFAP/IL1A/IRF6/SPRY2/IL6R/IFIT3/RNASEH2B/VTCN1/NOX4/REST/F3/TNFRSF1B/SH2B3/CXCL10/B4GALT1/STAT3/CEBPB/CD86/PDGFA/BCL6/IL18/FGFR4/SRSF6/TIMP1/TGFBR1/BMI1/IL7/IRF1/KITLG/OVOL1/MMP7/VASH1/ATF5/BMP2/LOC100621006/TINF2/FGFR2/STAT5A/PTK2B/R…	120	BP
GO:0050863	regulation of T cell activation	39/1301	109/7920	0.357798	2.17814	5.49079	6.49679e-07	0.000115029	FOXJ1/CCL5/SMAD7/CAV1/STAT5B/IL1A/VTCN1/TNFRSF1B/BCL10/PCK1/SLA-DQB1/SIRPA/CEBPB/CD86/BCL6/IL18/BMI1/IL7/IRF1/STAT5A/TFRC/TNFSF18/IL15/CCR7/DUSP10/CYP26B1/SLA-DMB/SASH3/B2M/PRDM1/AIF1/RAC2/SPN/RIPK3/EFNB3/LRRC32/HHLA2/CD80/SIT1	39	BP
GO:0022407	regulation of cell-cell adhesion	45/1301	135/7920	0.333333	2.02921	5.3471	9.26279e-07	0.000155371	FOXJ1/JAG1/CCL5/PDPN/PLPP3/SMAD7/WNT5A/CAV1/STAT5B/TRPV4/IL1A/CD47/VTCN1/SH2B3/BCL10/PCK1/SLA-DQB1/SIRPA/CEBPB/CD86/BCL6/IL18/SYK/BMI1/IL7/IRF1/BMP2/STAT5A/RGCC/TFRC/IL15/CCR7/DUSP10/EPHA7/SLA-DMB/SASH3/B2M/NR4A3/AIF1/MDGA1/SELE/EFNB3/LRRC32/HHLA2/CD80	45	BP
GO:0050767	regulation of neurogenesis	38/1301	107/7920	0.35514	2.16196	5.36478	1.11766e-06	0.000178098	LRP8/HES4/WNT5A/WNT7A/HES1/GFAP/NTN1/SEMA6D/REST/TNFRSF1B/SEMA3E/BMP2/SEMA4C/LOC100621006/PLAG1/SEMA3B/SERPINF1/EPHA7/RND2/GATA2/ISLR2/HEY1/GPRASP3/NR2E1/BDNF/HEY2/NFATC4/SEMA3G/BCAN/HAPLN2/GPER1/EFNB3/WNT2/ZNF365/HES2/ZNF488/EGR2/VAX1	38	BP
GO:0050865	regulation of cell activation	55/1301	184/7920	0.298913	1.81967	4.98732	3.01322e-06	0.000457292	THBS1/FOXJ1/TNFAIP3/CCL5/PDPN/CTSC/SMAD7/WNT5A/CAV1/STAT5B/IL1A/VTCN1/TNFSF12/TNFRSF1B/KMT5B/SH2B3/BCL10/PCK1/SLA-DQB1/SIRPA/CEBPB/CD86/PDGFA/BCL6/IL18/SYK/BMI1/IL7/IRF1/SPI1/STAT5A/TEC/TFRC/TNFSF18/GNAQ/IL15/TYROBP/CCR7/DUSP10/CYP26B1/SLA-DMB/SASH3/B2M/PRDM1/AIF1/RAC2/SPN/RIPK3/GPER1/EFNB3/LRRC32/IL33/HHLA2/CD80/SIT1	55	BP
GO:0045785	positive regulation of cell adhesion	41/1301	124/7920	0.330645	2.01284	5.03959	3.53953e-06	0.000512749	CCN1/EPHA1/CCL5/PDPN/PLPP3/SMAD7/WNT5A/CAV1/STAT5B/CCDC80/IL1A/CD47/VTCN1/BCL10/PCK1/SLA-DQB1/SIRPA/CD86/BCL6/IL18/SYK/BMI1/IL7/THY1/STAT5A/PTK2B/TFRC/RELL2/IL15/CCR7/DUSP10/SLA-DMB/SASH3/B2M/NR4A3/AIF1/SELE/EFNB3/LIMS2/HHLA2/CD80	41	BP
GO:0007159	leukocyte cell-cell adhesion	40/1301	120/7920	0.333333	2.02921	5.03645	3.70187e-06	0.00051295	FOXJ1/CCL5/SMAD7/CAV1/STAT5B/IL1A/VTCN1/SLC39A8/BCL10/PCK1/SLA-DQB1/SIRPA/CEBPB/CD86/BCL6/IL18/SYK/BMI1/IL7/IRF1/OLR1/STAT5A/TFRC/IL15/CCR7/DUSP10/ITGA4/SLA-DMB/SASH3/B2M/ITGA5/NR4A3/AIF1/RAC2/SELE/EFNB3/MADCAM1/LRRC32/HHLA2/CD80	40	BP
GO:0000902	cell morphogenesis	74/1301	278/7920	0.266187	1.62045	4.66876	7.89039e-06	0.00104778	EPHA4/CDC42EP3/EPHA1/PDPN/CDH6/LRP8/SOX17/NHERF1/GAS7/WNT5A/WNT7A/TPM4/DVL1/ACTB/CLDN4/DDR1/ST14/PALM/DCDC2/NTN1/SPAG6/SEMA6D/BBS1/CDC42EP4/HDAC6/CHL1/MAP1B/NOX4/NYAP1/P2RY1/HECW2/BCL6/CDC42EP2/FGD1/FITM2/SYT3/SEMA3E/SEMA4C/SDC2/FGFR2/PTK2B/RAB3A/ENPP2/DMTN/SEMA3B/TAL1/CDH24/EPHA7/RND2/DOCK10/EFNA1/C1H15orf62/PALM3/SRCIN1/NOVA2/B4GALT6/GAP43/ISLR2/VIL1/RAC2/GPRASP3/LRTM2/NR2E1/BDNF/NFATC4/SEMA3G/…	74	BP
GO:0045597	positive regulation of cell differentiation	63/1301	227/7920	0.277533	1.68952	4.67291	8.98981e-06	0.00113758	FOXJ1/CCN1/IGFBP3/JAG1/ISG15/BTG1/KLF10/PDPN/LRP8/SOX17/SMAD7/DNAI3/STAT5B/GFAP/NTN1/TENT5A/ETV4/TNFRSF1B/CRB2/PCK1/CEBPD/STAT3/CEBPB/BCL6/PDE3A/ACVR2B/IL7/BMP2/SPI1/STAT5A/RUNX1/RGCC/SAV1/KDF1/PLAG1/CYB5D2/FGF18/MAML1/SERPINF1/DUSP10/CYP26B1/TAL1/RND2/SASH3/GATA2/ISLR2/RAB7B/GPRASP3/ZBED2/NR2E1/BDNF/BCAN/HAPLN2/RHEX/GPER1/SOCS2/WNT2/GDPD2/FRZB/ZNF365/ZNF488/EGR2/GATA1	63	BP
GO:0048646	anatomical structure formation involved in morphogenesis	92/1301	367/7920	0.250681	1.52605	4.57489	9.56918e-06	0.00113758	THBS1/FOXJ1/CCN1/CXCL8/TNFAIP3/DUSP1/BTG1/EPHA1/DUSP5/LRP8/SOX17/WNT5A/WNT7A/TPM4/TSPAN12/PAK4/CD109/CREB3L1/CSRP1/PLCD3/ST14/ANGPTL4/SERPINE1/AMOT/SPRY2/SLC44A4/FJX1/PIKFYVE/MYL9/F3/CRB2/BCL10/CXCL10/B4GALT1/BCL6/IL18/ACVR2B/SYK/ODAPH/PTPRB/FLNC/SEMA3E/STRA6/VASH1/ISM1/BMP2/SEMA4C/ITGAV/SPRED1/FGFR2/PTK2B/RGCC/MTHFR/FGF18/ESM1/RASIP1/SERPINF1/TYROBP/TAL1/CCN3/ANPEP/ITGA4/RECK/EFNA1/SPACA1/CHI3L1…	92	BP
GO:1903039	positive regulation of leukocyte cell-cell adhesion	28/1301	75/7920	0.373333	2.27271	4.90956	9.63749e-06	0.00113758	CCL5/CAV1/STAT5B/IL1A/VTCN1/BCL10/PCK1/SLA-DQB1/SIRPA/CD86/BCL6/IL18/BMI1/IL7/STAT5A/TFRC/IL15/CCR7/DUSP10/SLA-DMB/SASH3/B2M/NR4A3/AIF1/SELE/EFNB3/HHLA2/CD80	28	BP
GO:0035082	axoneme assembly	16/1301	32/7920	0.5	3.04381	5.13582	1.11045e-05	0.00126393	FOXJ1/ODAD1/DNAI3/SPEF1/SPAG6/PIERCE1/DNAL1/DNAI2/MNS1/DNAAF6/CFAP91/ODAD3/SPACA9/CFAP58/CFAP206/CCDC39	16	BP
GO:0030198	extracellular matrix organization	34/1301	100/7920	0.34	2.06979	4.77281	1.21046e-05	0.00128591	CCN1/ADAMTS1/PDPN/SPINT1/CST3/DDR1/CCDC80/GFAP/THSD4/SLC39A8/SCARA3/SHAS2/B4GALT1/MMP13/FGFR4/LOX/COL14A1/ADAMTS9/COL3A1/MMP7/BMP2/RGCC/RECK/MMP9/MMP12/MMP1/COL5A3/ADAMTS13/MMP25/NR2E1/MMP20/HAPLN2/LOXL1/ADAMTSL2	34	BP
GO:0043062	extracellular structure organization	34/1301	100/7920	0.34	2.06979	4.77281	1.21046e-05	0.00128591	CCN1/ADAMTS1/PDPN/SPINT1/CST3/DDR1/CCDC80/GFAP/THSD4/SLC39A8/SCARA3/SHAS2/B4GALT1/MMP13/FGFR4/LOX/COL14A1/ADAMTS9/COL3A1/MMP7/BMP2/RGCC/RECK/MMP9/MMP12/MMP1/COL5A3/ADAMTS13/MMP25/NR2E1/MMP20/HAPLN2/LOXL1/ADAMTSL2	34	BP
GO:0045229	external encapsulating structure organization	34/1301	101/7920	0.336634	2.0493	4.70503	1.54181e-05	0.00158508	CCN1/ADAMTS1/PDPN/SPINT1/CST3/DDR1/CCDC80/GFAP/THSD4/SLC39A8/SCARA3/SHAS2/B4GALT1/MMP13/FGFR4/LOX/COL14A1/ADAMTS9/COL3A1/MMP7/BMP2/RGCC/RECK/MMP9/MMP12/MMP1/COL5A3/ADAMTS13/MMP25/NR2E1/MMP20/HAPLN2/LOXL1/ADAMTSL2	34	BP
GO:0051960	regulation of nervous system development	42/1301	136/7920	0.308824	1.88	4.58912	1.84184e-05	0.00180984	CTSC/LRP8/HES4/WNT5A/WNT7A/HES1/GFAP/NTN1/SEMA6D/REST/TNFRSF1B/SEMA3E/BMP2/SEMA4C/LOC100621006/PLAG1/SEMA3B/SERPINF1/EPHA7/RND2/CLSTN3/GATA2/ISLR2/HEY1/LRRN3/GPRASP3/LRTM2/NR2E1/BDNF/HEY2/NFATC4/SEMA3G/BCAN/HAPLN2/GPER1/EFNB3/WNT2/ZNF365/HES2/ZNF488/EGR2/VAX1	42	BP
GO:0002504	antigen processing and presentation of peptide or polysaccharide antigen via MHC class II	10/1301	15/7920	0.666667	4.05842	5.25616	1.87401e-05	0.00180984	THBS1/PIKFYVE/SLA-DQB1/MARCHF8/SLA-DMA/SLA-DQA1/SLA-DMB/B2M/SLA-DRA/SLA-DOA	10	BP
GO:0051094	positive regulation of developmental process	89/1301	359/7920	0.247911	1.50919	4.37737	2.127e-05	0.00199375	THBS1/FOXJ1/CCN1/CXCL8/IGFBP3/JAG1/ISG15/BTG1/EPHA1/KLF10/PDPN/OSR2/LRP8/SOX17/SMAD7/WNT5A/WNT7A/DNAI3/PAK4/STAT5B/HOXB7/SYDE1/GFAP/NTN1/TENT5A/ETV4/TNFSF12/F3/TNFRSF1B/CRB2/KMT5B/PCK1/CEBPD/STAT3/CEBPB/BCL6/PDE3A/ACVR2B/IL7/ODAPH/SYT3/BMP2/SPI1/FGFR2/STAT5A/PTK2B/RUNX1/RGCC/SAV1/TFRC/ENPP2/KDF1/PLAG1/CYB5D2/FGF18/MAML1/SERPINF1/TYROBP/DUSP10/CYP26B1/TAL1/RND2/CLSTN3/SASH3/CHI3L1/ITGA5/GATA2/ISLR…	89	BP
GO:0008202	steroid metabolic process	39/1301	124/7920	0.314516	1.91466	4.55104	2.28299e-05	0.00203848	SPP1/LDLR/HMGCS1/SQLE/DHCR24/CYP51A1/ACAT2/CYP1A1/HMGCR/MSMO1/FDFT1/SREBF1/LOC100625049/STAT5B/VLDLR/NSDHL/REST/PIP4P1/APOA4/TM7SF2/EBPL/FGFR4/INSIG1/BMP2/LOC100621006/HSD17B2/DHRS9/STAT5A/CLCN2/LIPE/SULT2A1/CYP26B1/PMVK/CYP24A1/APOA1/HSD11B1/AKR1C1/HSD3B1/CYP3A46	39	BP
GO:0040012	regulation of locomotion	74/1301	286/7920	0.258741	1.57512	4.3918	2.30264e-05	0.00203848	THBS1/CCN1/CXCL8/JAG1/EPHA1/CCL5/PDPN/PLPP3/ARHGDIB/NHERF1/WNT5A/WNT7A/DNAI3/PTP4A1/TMSB4X/TMSB10/CLDN4/SYDE1/TRPV4/NTN1/AMOT/SPRY2/SEMA6D/BBS1/HDAC6/SRGAP2/CXCL10/PDGFA/BCL6/ARRDC3/AP1AR/SEMA3E/MMP7/VASH1/BMP2/SEMA4C/THY1/SPRED1/PTK2B/RGCC/ENPP2/FGF18/DMTN/SEMA3B/CCR7/DUSP10/CFAP206/SMIM22/CCN3/DOCK10/HTR1D/SRCIN1/FUZ/NOVA2/GATA2/CCL4/NR4A3/F10/AIF1/RAC2/TWIST2/S100A14/SPN/NR2E1/SELE/GPR15LG/SEM…	74	BP
GO:0002694	regulation of leukocyte activation	49/1301	169/7920	0.289941	1.76505	4.4569	2.55475e-05	0.00220054	THBS1/FOXJ1/TNFAIP3/CCL5/CTSC/SMAD7/WNT5A/CAV1/STAT5B/IL1A/VTCN1/TNFSF12/TNFRSF1B/KMT5B/BCL10/PCK1/SLA-DQB1/SIRPA/CEBPB/CD86/BCL6/IL18/BMI1/IL7/IRF1/SPI1/STAT5A/TFRC/TNFSF18/IL15/TYROBP/CCR7/DUSP10/CYP26B1/SLA-DMB/SASH3/B2M/PRDM1/AIF1/RAC2/SPN/RIPK3/GPER1/EFNB3/LRRC32/IL33/HHLA2/CD80/SIT1	49	BP
GO:0051249	regulation of lymphocyte activation	44/1301	147/7920	0.29932	1.82215	4.46058	2.7904e-05	0.00234026	FOXJ1/TNFAIP3/CCL5/SMAD7/CAV1/STAT5B/IL1A/VTCN1/TNFSF12/TNFRSF1B/KMT5B/BCL10/PCK1/SLA-DQB1/SIRPA/CEBPB/CD86/BCL6/IL18/BMI1/IL7/IRF1/SPI1/STAT5A/TFRC/TNFSF18/IL15/TYROBP/CCR7/DUSP10/CYP26B1/SLA-DMB/SASH3/B2M/PRDM1/AIF1/RAC2/SPN/RIPK3/EFNB3/LRRC32/HHLA2/CD80/SIT1	44	BP
GO:0050870	positive regulation of T cell activation	26/1301	71/7920	0.366197	2.22927	4.61262	2.95349e-05	0.00241353	CCL5/CAV1/STAT5B/IL1A/VTCN1/BCL10/PCK1/SLA-DQB1/SIRPA/CD86/BCL6/IL18/BMI1/IL7/STAT5A/TFRC/IL15/CCR7/DUSP10/SLA-DMB/SASH3/B2M/AIF1/EFNB3/HHLA2/CD80	26	BP
GO:0051240	positive regulation of multicellular organismal process	115/1301	495/7920	0.232323	1.4143	4.2203	3.30489e-05	0.00263317	THBS1/FOXJ1/SPP1/CCN1/CXCL8/ISG15/BTG1/EPHA1/KLF10/CCL5/PDPN/OSR2/CTSC/LRP8/SMAD7/WNT5A/WNT7A/CAV1/HILPDA/ADM/PAK4/STAT5B/HOXB7/F2/SYDE1/GFAP/TRPV4/NTN1/IL1A/P2RY2/TENT5A/VTCN1/ETV4/TNFSF12/F3/TNFRSF1B/CRB2/KMT5B/BCL10/PCK1/OXTR/SLA-DQB1/SIRPA/CEBPB/CD86/BCL6/IL18/ACVR2B/SYK/BMI1/IL7/IRF1/STRA6/BMP2/SPI1/FGFR2/STAT5A/PTK2B/RUNX1/RGCC/TFRC/PLAG1/RSAD2/FGF18/SPX/DMTN/IL15/SERPINF1/TYROBP/CCR7/DUSP1…	115	BP
GO:0001775	cell activation	86/1301	349/7920	0.246418	1.5001	4.23616	3.72086e-05	0.00289229	THBS1/FOXJ1/CXCL8/TNFAIP3/CCL5/PDPN/CTSC/PLAT/SMAD7/WNT5A/WNT7A/CAV1/CTSV/STAT5B/F2/IL1A/IL6R/VTCN1/TNFSF12/TNFRSF1B/ZBTB7A/KMT5B/SH2B3/BCL10/PCK1/CXCL10/UNG/P2RY1/SLA-DQB1/SIRPA/STAT3/CEBPB/CD86/PDGFA/BCL6/IL18/TGFBR1/SYK/BMI1/IL7/CD40/IRF1/SPI1/STAT5A/PTK2B/RGCC/TEC/TFRC/TCIM/RSAD2/TNFSF18/GNAQ/IL15/TYROBP/CCR7/DUSP10/CYP26B1/FLT3/ST3GAL1/IL6/SLA-DMB/SASH3/FCGR3A/B2M/PRDM1/SLAMF9/CD74/NLRC3/AIF…	86	BP
GO:0002696	positive regulation of leukocyte activation	34/1301	106/7920	0.320755	1.95263	4.37744	4.81242e-05	0.00359077	THBS1/CCL5/CTSC/WNT5A/CAV1/STAT5B/IL1A/VTCN1/TNFSF12/KMT5B/BCL10/PCK1/SLA-DQB1/SIRPA/CD86/BCL6/IL18/BMI1/IL7/SPI1/STAT5A/TFRC/IL15/TYROBP/CCR7/DUSP10/SLA-DMB/SASH3/B2M/AIF1/EFNB3/IL33/HHLA2/CD80	34	BP
GO:0030030	cell projection organization	108/1301	463/7920	0.233261	1.42001	4.12898	4.84478e-05	0.00359077	FOXJ1/ODAD1/EPHA4/CDC42EP3/DYNC2I2/EPHA1/PDPN/SPATA6/LRP8/KLF5/NHERF1/MAK/GAS7/WNT5A/WNT7A/DNAI3/EPS8L3/SPEF1/DVL1/PAK4/ACTB/DDR1/GDI2/PALM/GFAP/DCDC2/NTN1/SPAG6/SPRY2/SEMA6D/BBS1/CDC42EP4/HDAC6/IFT172/GSK3B/CHL1/DYNC2LI1/TEKT1/MAP1B/CFAP184/CFAP70/NYAP1/PIERCE1/DNAL1/HECW2/MKS1/CDC42EP2/DNAI2/MNS1/FGD1/DNAAF6/SYT3/SEMA3E/SEMA4C/SDC2/THY1/CFAP91/FGFR2/PTK2B/TMEM231/ODAD3/RAB3A/ENPP2/AHI1/TUB/DMTN…	108	BP
GO:1903037	regulation of leukocyte cell-cell adhesion	33/1301	102/7920	0.323529	1.96953	4.36907	5.10381e-05	0.00369678	FOXJ1/CCL5/SMAD7/CAV1/STAT5B/IL1A/VTCN1/BCL10/PCK1/SLA-DQB1/SIRPA/CEBPB/CD86/BCL6/IL18/BMI1/IL7/IRF1/STAT5A/TFRC/IL15/CCR7/DUSP10/SLA-DMB/SASH3/B2M/NR4A3/AIF1/SELE/EFNB3/LRRC32/HHLA2/CD80	33	BP
GO:0042110	T cell activation	51/1301	183/7920	0.278689	1.69655	4.22639	5.62419e-05	0.00398318	FOXJ1/CCL5/SMAD7/CAV1/CTSV/STAT5B/IL1A/IL6R/VTCN1/TNFRSF1B/BCL10/PCK1/SLA-DQB1/SIRPA/STAT3/CEBPB/CD86/BCL6/IL18/BMI1/IL7/IRF1/STAT5A/TFRC/RSAD2/TNFSF18/IL15/CCR7/DUSP10/CYP26B1/IL6/SLA-DMB/SASH3/B2M/PRDM1/SLAMF9/CD74/NLRC3/AIF1/RAC2/SPN/LEPR/RIPK3/EFNB3/EOMES/LRRC32/IFN-OMEGA-6/HHLA2/CD80/SIT1/CD8A	51	BP
GO:0042060	wound healing	37/1301	120/7920	0.308333	1.87702	4.2917	5.92764e-05	0.00408269	THBS1/CCN1/PDPN/PLPP3/HNF4A/WNT5A/WNT7A/CD109/CLDN4/DDR1/F2/SERPINE1/PPL/F3/SH2B3/B4GALT1/P2RY1/PDGFA/SRSF6/SYK/THBD/F2RL2/TEC/HGFAC/FOXA2/DMTN/GNAQ/ITGA5/GATA2/F10/F12/ENTPD1/F7/HPSE/HABP2/GATA1/PLET1	37	BP
GO:0120036	plasma membrane bounded cell projection organization	106/1301	455/7920	0.232967	1.41822	4.07351	6.02091e-05	0.00408269	FOXJ1/ODAD1/EPHA4/CDC42EP3/DYNC2I2/EPHA1/PDPN/SPATA6/LRP8/KLF5/NHERF1/MAK/GAS7/WNT5A/WNT7A/DNAI3/EPS8L3/SPEF1/DVL1/PAK4/ACTB/DDR1/GDI2/PALM/GFAP/DCDC2/NTN1/SPAG6/SEMA6D/BBS1/CDC42EP4/HDAC6/IFT172/GSK3B/CHL1/DYNC2LI1/TEKT1/MAP1B/CFAP184/CFAP70/NYAP1/PIERCE1/DNAL1/HECW2/MKS1/CDC42EP2/DNAI2/MNS1/FGD1/DNAAF6/SYT3/SEMA3E/SEMA4C/SDC2/THY1/CFAP91/FGFR2/PTK2B/TMEM231/ODAD3/RAB3A/ENPP2/AHI1/TUB/DMTN/SPACA…	106	BP
GO:0048858	cell projection morphogenesis	50/1301	180/7920	0.277778	1.69101	4.15744	7.26793e-05	0.00472712	EPHA4/EPHA1/PDPN/LRP8/GAS7/WNT5A/WNT7A/DVL1/ACTB/DDR1/DCDC2/NTN1/SPAG6/SEMA6D/HDAC6/CHL1/MAP1B/NYAP1/HECW2/SYT3/SEMA3E/SEMA4C/SDC2/FGFR2/RAB3A/ENPP2/SEMA3B/EPHA7/RND2/DOCK10/EFNA1/SRCIN1/NOVA2/B4GALT6/GAP43/ISLR2/VIL1/RAC2/GPRASP3/LRTM2/NR2E1/BDNF/NFATC4/SEMA3G/EFNB3/CNTN5/POU3F2/ZNF365/VAX1/LHX3	50	BP
GO:0120039	plasma membrane bounded cell projection morphogenesis	50/1301	180/7920	0.277778	1.69101	4.15744	7.26793e-05	0.00472712	EPHA4/EPHA1/PDPN/LRP8/GAS7/WNT5A/WNT7A/DVL1/ACTB/DDR1/DCDC2/NTN1/SPAG6/SEMA6D/HDAC6/CHL1/MAP1B/NYAP1/HECW2/SYT3/SEMA3E/SEMA4C/SDC2/FGFR2/RAB3A/ENPP2/SEMA3B/EPHA7/RND2/DOCK10/EFNA1/SRCIN1/NOVA2/B4GALT6/GAP43/ISLR2/VIL1/RAC2/GPRASP3/LRTM2/NR2E1/BDNF/NFATC4/SEMA3G/EFNB3/CNTN5/POU3F2/ZNF365/VAX1/LHX3	50	BP
GO:0014909	smooth muscle cell migration	9/1301	14/7920	0.642857	3.91347	4.83698	7.71611e-05	0.00491825	CCL5/PLAT/DDR1/SEMA6D/PDGFA/CCN3/NR4A3/AIF1/GPER1	9	BP
GO:0007018	microtubule-based movement	40/1301	135/7920	0.296296	1.80374	4.17572	8.18566e-05	0.00511524	ODAD1/DYNC2I2/NHERF1/MAK/DNAI3/SPEF1/KIF18B/SPAG6/BBS1/HDAC6/IFT172/DPCD/DYNC2LI1/TEKT1/MAP1B/CFAP70/BICDL1/DYNLT4/DNAI2/MNS1/KLC2/DNAAF6/DYNLT3/KLC4/ODAD3/KIF24/TUB/BLOC1S3/CFAP58/CFAP206/BICDL2/DYNLT5/CCDC39/KIF19/LOC100738403/NME5/TSSK4/ARMCX3/RLN2/CATSPERE	40	BP
GO:2000145	regulation of cell motility	69/1301	273/7920	0.252747	1.53863	4.01517	9.54942e-05	0.00585269	THBS1/CCN1/JAG1/EPHA1/CCL5/PDPN/PLPP3/ARHGDIB/NHERF1/WNT5A/WNT7A/DNAI3/PTP4A1/TMSB4X/TMSB10/CLDN4/SYDE1/TRPV4/NTN1/AMOT/SPRY2/SEMA6D/BBS1/HDAC6/SRGAP2/CXCL10/PDGFA/BCL6/AP1AR/SEMA3E/MMP7/VASH1/BMP2/SEMA4C/THY1/SPRED1/PTK2B/RGCC/ENPP2/FGF18/DMTN/SEMA3B/CCR7/DUSP10/CFAP206/SMIM22/CCN3/DOCK10/SRCIN1/FUZ/GATA2/CCL4/NR4A3/F10/AIF1/RAC2/TWIST2/S100A14/SPN/NR2E1/SELE/GPR15LG/SEMA3G/CAMK2A/RIPK3/GPER1/MA…	69	BP
GO:0016477	cell migration	105/1301	456/7920	0.230263	1.40176	3.91775	0.000106892	0.00642767	THBS1/FOXJ1/CCN1/CXCL8/TNFAIP3/JAG1/EPHA1/CCL5/PDPN/PLPP3/ARHGDIB/LRP8/SOX17/EFHC1/NHERF1/PLAT/WNT5A/WNT7A/DNAI3/GPC1/PTP4A1/TMSB4X/TMSB10/CLDN4/DDR1/SYDE1/DCDC2/TRPV4/NTN1/AMOT/SPRY2/SEMA6D/BBS1/HDAC6/CHL1/SRGAP2/PIKFYVE/IGFBP6/CRB2/ARHGEF16/CXCL10/B4GALT1/PDGFA/ITGB5/FGFR4/SYK/LOX/RHOF/TGFBR3/SEMA3E/MMP7/VASH1/BMP2/SEMA4C/SDC2/THY1/SPRED1/PTK2B/RGCC/ENPP2/FGF18/DMTN/SEMA3B/CCR7/DUSP10/SMIM22/CC…	105	BP
GO:0050867	positive regulation of cell activation	34/1301	110/7920	0.309091	1.88163	4.12795	0.000110514	0.00649292	THBS1/CCL5/CTSC/WNT5A/CAV1/STAT5B/IL1A/VTCN1/TNFSF12/KMT5B/BCL10/PCK1/SLA-DQB1/SIRPA/CD86/BCL6/IL18/BMI1/IL7/SPI1/STAT5A/TFRC/IL15/TYROBP/CCR7/DUSP10/SLA-DMB/SASH3/B2M/AIF1/EFNB3/IL33/HHLA2/CD80	34	BP
GO:0030334	regulation of cell migration	64/1301	250/7920	0.256	1.55843	3.97759	0.000114126	0.00649292	THBS1/CCN1/JAG1/EPHA1/CCL5/PDPN/PLPP3/ARHGDIB/NHERF1/WNT5A/WNT7A/DNAI3/PTP4A1/TMSB4X/TMSB10/CLDN4/SYDE1/TRPV4/AMOT/SPRY2/SEMA6D/HDAC6/SRGAP2/CXCL10/PDGFA/SEMA3E/MMP7/VASH1/BMP2/SEMA4C/THY1/SPRED1/PTK2B/RGCC/ENPP2/FGF18/DMTN/SEMA3B/CCR7/DUSP10/SMIM22/CCN3/DOCK10/SRCIN1/FUZ/GATA2/CCL4/NR4A3/F10/AIF1/RAC2/TWIST2/S100A14/SPN/NR2E1/SELE/GPR15LG/SEMA3G/CAMK2A/RIPK3/GPER1/MADCAM1/CXCL14/PLET1	64	BP
GO:0018108	peptidyl-tyrosine phosphorylation	22/1301	60/7920	0.366667	2.23213	4.24716	0.000116803	0.00649292	EPHA4/EPHA1/CCL5/PLPP3/LRP8/TRPV4/IL6R/SYK/IL7/PTK2B/ENPP2/DMTN/IL15/AREG/EPHA7/EFNA1/ITGA5/CD74/CTF1/FYN/GATA1/CD80	22	BP
GO:0018212	peptidyl-tyrosine modification	22/1301	60/7920	0.366667	2.23213	4.24716	0.000116803	0.00649292	EPHA4/EPHA1/CCL5/PLPP3/LRP8/TRPV4/IL6R/SYK/IL7/PTK2B/ENPP2/DMTN/IL15/AREG/EPHA7/EFNA1/ITGA5/CD74/CTF1/FYN/GATA1/CD80	22	BP
GO:0034097	response to cytokine	68/1301	270/7920	0.251852	1.53318	3.95187	0.000120201	0.00649292	CXCL8/TIMP3/ISG15/CCL5/SOX17/SMAD7/WNT5A/NFKBIA/DUOX1/PCOLCE2/TIMP2/STAT5B/IL1A/SPRY2/IL6R/CDC42EP4/SH2B3/CXCL10/STAT3/VRK2/IFNGR1/IL18/CDC42EP2/MX1/TIMP1/SYK/IFITM3/MRPL15/LOX/IL7/IRF1/STAT5A/PTK2B/MYNN/TNFSF18/IL15/DUOX2/NSMAF/FLT3/IL6/JAK3/CXCL11/CHI3L1/PALM3/LOC100626247/UBD/CD74/CCL4/LOC100510975/IFITM1/ZBP1/AIF1/PRLR/RAB7B/THPO/SSTR1/SELE/LEPR/CAMK2A/RHEX/EREG/EPOR/GPER1/IFN-OMEGA-6/TNF/TRI…	68	BP
GO:1901652	response to peptide	68/1301	270/7920	0.251852	1.53318	3.95187	0.000120201	0.00649292	CXCL8/TIMP3/ISG15/CCL5/SOX17/SMAD7/WNT5A/NFKBIA/DUOX1/PCOLCE2/TIMP2/STAT5B/IL1A/SPRY2/IL6R/CDC42EP4/SH2B3/CXCL10/STAT3/VRK2/IFNGR1/IL18/CDC42EP2/MX1/TIMP1/SYK/IFITM3/MRPL15/LOX/IL7/IRF1/STAT5A/PTK2B/MYNN/TNFSF18/IL15/DUOX2/NSMAF/FLT3/IL6/JAK3/CXCL11/CHI3L1/PALM3/LOC100626247/UBD/CD74/CCL4/LOC100510975/IFITM1/ZBP1/AIF1/PRLR/RAB7B/THPO/SSTR1/SELE/LEPR/CAMK2A/RHEX/EREG/EPOR/GPER1/IFN-OMEGA-6/TNF/TRI…	68	BP
GO:0007167	enzyme-linked receptor protein signaling pathway	76/1301	311/7920	0.244373	1.48765	3.88958	0.000139908	0.00743144	THBS1/CCN1/IGFBP3/EPHA1/BLVRB/PMEPA1/NHERF1/PLAT/SMAD7/WNT5A/GPC1/FOXO1/CD109/STAT5B/CREB3L1/KCP/DDR1/SMAD9/SPRY2/BCL9L/GSK3B/F3/IGFBP6/CRB2/ZBTB7A/SH2B3/STAT3/FRK/PDGFA/ACVR2B/TGFBR1/SYK/LOX/TGFBR3/CBL/VWDE/BMP2/SPRED1/FAM83A/FGFR2/STAT5A/PTK2B/TMEM204/SAMD12/FGF18/ESM1/APLN/AREG/CCN3/EPHA7/SLC2A8/LOC100152566/DOK2/FLT3/INHBB/CIDEA/EFNA1/JAK3/RGMB/ANGPT1/FRS3/NR4A3/HIVEP1/ZNF8/GDF2/BDNF/NFATC4/F…	76	BP
GO:0051251	positive regulation of lymphocyte activation	30/1301	94/7920	0.319149	1.94286	4.07679	0.000145807	0.00761783	CCL5/CAV1/STAT5B/IL1A/VTCN1/TNFSF12/KMT5B/BCL10/PCK1/SLA-DQB1/SIRPA/CD86/BCL6/IL18/BMI1/IL7/SPI1/STAT5A/TFRC/IL15/TYROBP/CCR7/DUSP10/SLA-DMB/SASH3/B2M/AIF1/EFNB3/HHLA2/CD80	30	BP
GO:0042129	regulation of T cell proliferation	23/1301	65/7920	0.353846	2.15408	4.14189	0.000153977	0.00791493	FOXJ1/CCL5/STAT5B/IL1A/VTCN1/TNFRSF1B/CEBPB/CD86/BCL6/IL18/BMI1/IRF1/STAT5A/TFRC/TNFSF18/IL15/SASH3/AIF1/RAC2/RIPK3/LRRC32/HHLA2/CD80	23	BP
GO:0071345	cellular response to cytokine stimulus	63/1301	249/7920	0.253012	1.54024	3.84008	0.000184344	0.00932545	CXCL8/ISG15/CCL5/SOX17/SMAD7/WNT5A/NFKBIA/DUOX1/PCOLCE2/STAT5B/IL1A/SPRY2/IL6R/CDC42EP4/SH2B3/CXCL10/STAT3/VRK2/IFNGR1/IL18/CDC42EP2/MX1/SYK/IFITM3/MRPL15/LOX/IL7/IRF1/STAT5A/PTK2B/MYNN/TNFSF18/IL15/DUOX2/NSMAF/FLT3/IL6/JAK3/CXCL11/CHI3L1/PALM3/LOC100626247/CD74/CCL4/LOC100510975/IFITM1/ZBP1/AIF1/PRLR/RAB7B/THPO/SSTR1/LEPR/CAMK2A/RHEX/EREG/EPOR/GPER1/IFN-OMEGA-6/TNF/TRIM44/NR1I2/PPBP	63	BP
GO:0048589	developmental growth	46/1301	168/7920	0.27381	1.66685	3.87305	0.00020121	0.0100196	DUSP6/SMAD7/WNT5A/WNT7A/DVL1/STAT5B/DDR1/NTN1/SPAG6/SPRY2/SEMA6D/HDAC6/MAP1B/ACVR2B/IL7/COL14A1/SYT3/SEMA3E/STRA6/ATF5/SEMA4C/FGFR2/STAT5A/TEC/SAV1/KDF1/PLAG1/TLL2/SEMA3B/DUSP10/AREG/CCN3/EPHA7/RND2/SASH3/CSF2/GAP43/ISLR2/BDNF/HEY2/LEPR/SEMA3G/RLN2/SOCS2/WNT2/POU3F2	46	BP
GO:0048638	regulation of developmental growth	28/1301	87/7920	0.321839	1.95924	3.9884	0.000204731	0.0100381	DUSP6/SMAD7/WNT5A/STAT5B/NTN1/SEMA6D/IL7/COL14A1/SYT3/SEMA3E/SEMA4C/FGFR2/STAT5A/SAV1/TLL2/SEMA3B/DUSP10/EPHA7/RND2/SASH3/CSF2/ISLR2/BDNF/HEY2/SEMA3G/SOCS2/WNT2/POU3F2	28	BP
GO:0060429	epithelium development	80/1301	335/7920	0.238806	1.45376	3.76227	0.000210943	0.010186	FOXJ1/CCN1/JAG1/HOXB2/BTG1/PDPN/HOXB5/SOX17/NHERF1/SMAD7/WNT5A/WNT7A/TJP3/SPINT1/DVL1/CD109/STAT5B/CLDN4/HOXB7/DDR1/ST14/TJP2/IRF6/SPRY2/SLC44A4/PCK2/MAP1B/ETV4/CASP3/CRB2/BCL10/PCK1/CXCL10/B4GALT1/CEBPB/IL18/ACVR2B/SRSF6/BMI1/OVOL1/SEMA3E/STRA6/BMP2/SEMA4C/SPRED1/FGFR2/STAT5A/DLG3/CLCN2/SAV1/MTHFR/TIGAR/KDF1/DUSP10/CYP26B1/AREG/EPHA7/ITGA5/PRDM1/UPK2/FUZ/GATA2/NKX6-3/RSPO3/HOXB13/CCDC39/ZBED2/TM…	80	BP
GO:0007229	integrin-mediated signaling pathway	16/1301	39/7920	0.410256	2.49749	4.15607	0.000221176	0.0104777	ISG15/PLPP3/ITGB5/TIMP1/SYK/ITGAV/THY1/PTK2B/TEC/ITGA4/ITGA5/ITGB6/ITGA2B/MADCAM1/ITGAL/LIMS2	16	BP
GO:0040011	locomotion	85/1301	361/7920	0.235457	1.43337	3.73648	0.00022356	0.0104777	THBS1/CCN1/CXCL8/JAG1/EPHA1/CCL5/PDPN/PLPP3/ARHGDIB/NHERF1/WNT5A/WNT7A/DNAI3/PTP4A1/TMSB4X/TMSB10/CLDN4/SYDE1/TRPV4/NTN1/AMOT/SPRY2/SEMA6D/BBS1/HDAC6/SRGAP2/PIKFYVE/ARHGEF16/CXCL10/PDGFA/BCL6/ARRDC3/SYK/LOX/AP1AR/SEMA3E/MMP7/VASH1/BMP2/SEMA4C/THY1/SPRED1/PTK2B/RGCC/ENPP2/FGF18/DMTN/SEMA3B/CCR7/DUSP10/CFAP206/SMIM22/CCN3/DOCK10/HTR1D/CXCL11/SRCIN1/FUZ/NOVA2/GATA2/CCL4/NR4A3/F10/AIF1/RAC2/TWIST2/S1…	85	BP
GO:0019882	antigen processing and presentation	18/1301	47/7920	0.382979	2.33143	4.05859	0.000256136	0.0118305	THBS1/CTSV/PIKFYVE/SLA-DQB1/SLA-3/MARCHF8/SLA-1/SLA-DMA/CCR7/SLA-DQA1/SLA-DMB/FCGR3A/B2M/RAB33A/CD74/SLA-DRA/MR1/SLA-DOA	18	BP
GO:0051093	negative regulation of developmental process	63/1301	252/7920	0.25	1.52191	3.73275	0.000263759	0.0118889	THBS1/FOXJ1/HOXB8/JAG1/SMAD7/WNT5A/WNT7A/NFKBIA/FOXO1/CST3/STAT5B/CREB3L1/HES1/TRPV4/SERPINE1/SPRY2/SEMA6D/GSK3B/REST/CXCL10/BCL6/SRSF6/IRF1/SEMA3E/VASH1/ISM1/INSIG1/BMP2/SEMA4C/THY1/LOC100621006/SPRED1/STAT5A/PTK2B/RGCC/TENT5C/SAV1/TLL2/FOXA2/SEMA3B/SERPINF1/DUSP10/CCN3/EPHA7/EFNA1/GATA2/NKX6-3/RBPMS2/HEY1/TWIST2/CHAD/NR2E1/HEY2/NFATC4/SEMA3G/EREG/GPER1/EFNB3/SOCS2/FRZB/VAX1/GATA1/CXCL14	63	BP
GO:0034101	erythrocyte homeostasis	19/1301	51/7920	0.372549	2.26794	4.02718	0.000264862	0.0118889	HOXB6/ISG15/STAT5B/RPS24/HDAC6/CASP3/ZBTB7A/SH2B3/STAT3/BCL6/STAT5A/FLVCR1/P4HTM/DMTN/TAL1/GATA2/RAC2/RHEX/GATA1	19	BP
GO:0048812	neuron projection morphogenesis	47/1301	175/7920	0.268571	1.63496	3.7656	0.000281114	0.0124432	EPHA4/EPHA1/LRP8/GAS7/WNT5A/WNT7A/DVL1/ACTB/DDR1/DCDC2/NTN1/SPAG6/SEMA6D/HDAC6/CHL1/MAP1B/NYAP1/HECW2/SYT3/SEMA3E/SEMA4C/SDC2/FGFR2/RAB3A/SEMA3B/EPHA7/RND2/DOCK10/EFNA1/SRCIN1/NOVA2/B4GALT6/GAP43/ISLR2/RAC2/GPRASP3/LRTM2/NR2E1/BDNF/NFATC4/SEMA3G/EFNB3/CNTN5/POU3F2/ZNF365/VAX1/LHX3	47	BP
GO:0048667	cell morphogenesis involved in neuron differentiation	44/1301	161/7920	0.273292	1.6637	3.77189	0.000287307	0.0125431	EPHA4/EPHA1/LRP8/NHERF1/WNT5A/WNT7A/DVL1/ACTB/DCDC2/NTN1/SEMA6D/BBS1/HDAC6/CHL1/MAP1B/HECW2/SEMA3E/SEMA4C/SDC2/FGFR2/RAB3A/SEMA3B/EPHA7/RND2/DOCK10/EFNA1/SRCIN1/NOVA2/B4GALT6/GAP43/ISLR2/RAC2/GPRASP3/LRTM2/NR2E1/BDNF/NFATC4/SEMA3G/EFNB3/CNTN5/POU3F2/ZNF365/VAX1/LHX3	44	BP
GO:0050919	negative chemotaxis	8/1301	13/7920	0.615385	3.74623	4.39319	0.000306798	0.0132131	WNT5A/NTN1/SEMA6D/PDGFA/SEMA3E/SEMA3B/LRTM2/SEMA3G	8	BP
GO:0045646	regulation of erythrocyte differentiation	9/1301	16/7920	0.5625	3.42429	4.30327	0.000321883	0.0136779	ISG15/STAT5B/STAT3/STAT5A/P4HTM/TAL1/GATA2/RHEX/GATA1	9	BP
GO:0016125	sterol metabolic process	22/1301	64/7920	0.34375	2.09262	3.89078	0.000341676	0.0142968	LDLR/HMGCS1/SQLE/CYP51A1/ACAT2/HMGCR/MSMO1/FDFT1/SREBF1/LOC100625049/VLDLR/PIP4P1/APOA4/TM7SF2/EBPL/INSIG1/LIPE/SULT2A1/CYP26B1/PMVK/CYP24A1/APOA1	22	BP
GO:0040017	positive regulation of locomotion	45/1301	167/7920	0.269461	1.64038	3.70798	0.000347069	0.0142968	THBS1/CCN1/CXCL8/EPHA1/CCL5/PDPN/PLPP3/WNT5A/WNT7A/PTP4A1/CLDN4/SYDE1/TRPV4/NTN1/SPRY2/SEMA6D/HDAC6/CXCL10/PDGFA/BCL6/SEMA3E/MMP7/BMP2/SEMA4C/PTK2B/ENPP2/FGF18/DMTN/SEMA3B/CCR7/SMIM22/GATA2/CCL4/NR4A3/F10/AIF1/RAC2/TWIST2/S100A14/SEMA3G/IL16/GPER1/MADCAM1/CXCL14/PLET1	45	BP
GO:0003341	cilium movement	20/1301	56/7920	0.357143	2.17415	3.90908	0.000354371	0.0142968	ODAD1/NHERF1/DNAI3/SPEF1/SPAG6/BBS1/DPCD/TEKT1/CFAP70/DNAI2/MNS1/DNAAF6/ODAD3/CFAP58/CFAP206/CCDC39/NME5/TSSK4/RLN2/CATSPERE	20	BP
GO:0008285	negative regulation of cell population proliferation	50/1301	191/7920	0.26178	1.59362	3.68163	0.000354391	0.0142968	THBS1/FOXJ1/TNFAIP3/BTG1/HNF4A/PTGES/NHERF1/SMAD7/WNT5A/CAV1/TES/CD109/DDR1/IRF6/SPRY2/IFIT3/VTCN1/NOX4/REST/SH2B3/B4GALT1/CEBPB/CD86/BCL6/OVOL1/VASH1/ATF5/BMP2/LOC100621006/TINF2/PTK2B/RGCC/SAV1/KDF1/APLN/TYROBP/DUSP10/CCN3/GATA2/WNT9A/AIF1/NR2E1/EREG/GPER1/KLF9/LRRC32/FRZB/VAX1/GATA1/CD80	50	BP
GO:0031344	regulation of cell projection organization	46/1301	172/7920	0.267442	1.62809	3.69204	0.000360175	0.0143485	CDC42EP3/PDPN/LRP8/WNT5A/WNT7A/EPS8L3/DVL1/DDR1/GDI2/PALM/GFAP/DCDC2/NTN1/SPRY2/SEMA6D/CDC42EP4/GSK3B/HECW2/CDC42EP2/MNS1/SEMA3E/SEMA4C/THY1/PTK2B/ENPP2/DMTN/SEMA3B/TBC1D7/EPHA7/RND2/EFNA1/C1H15orf62/SRCIN1/FUZ/NOVA2/ISLR2/VIL1/RAC2/GPRASP3/NR2E1/BDNF/NFATC4/SEMA3G/EFNB3/POU3F2/ZNF365	46	BP
GO:0044782	cilium organization	40/1301	144/7920	0.277778	1.69101	3.70991	0.000371574	0.0145629	FOXJ1/ODAD1/DYNC2I2/SPATA6/KLF5/NHERF1/MAK/DNAI3/SPEF1/GDI2/DCDC2/SPAG6/BBS1/HDAC6/IFT172/DYNC2LI1/TEKT1/CFAP184/CFAP70/PIERCE1/DNAL1/MKS1/DNAI2/MNS1/DNAAF6/CFAP91/TMEM231/ODAD3/AHI1/TUB/SPACA9/CFAP58/CFAP206/TBC1D7/FUZ/CCDC39/CFAP263/KIF19/LOC100738403/NME5	40	BP
GO:0032944	regulation of mononuclear cell proliferation	25/1301	77/7920	0.324675	1.9765	3.81729	0.000379265	0.0145629	FOXJ1/CCL5/STAT5B/IL1A/VTCN1/TNFRSF1B/CEBPB/CD86/BCL6/IL18/BMI1/IL7/IRF1/STAT5A/TFRC/TNFSF18/IL15/TYROBP/SASH3/AIF1/RAC2/RIPK3/LRRC32/HHLA2/CD80	25	BP
GO:0050670	regulation of lymphocyte proliferation	25/1301	77/7920	0.324675	1.9765	3.81729	0.000379265	0.0145629	FOXJ1/CCL5/STAT5B/IL1A/VTCN1/TNFRSF1B/CEBPB/CD86/BCL6/IL18/BMI1/IL7/IRF1/STAT5A/TFRC/TNFSF18/IL15/TYROBP/SASH3/AIF1/RAC2/RIPK3/LRRC32/HHLA2/CD80	25	BP
GO:0030335	positive regulation of cell migration	41/1301	150/7920	0.273333	1.66395	3.63956	0.000455117	0.0170844	THBS1/CCN1/EPHA1/CCL5/PDPN/PLPP3/WNT5A/WNT7A/PTP4A1/CLDN4/SYDE1/TRPV4/SPRY2/SEMA6D/HDAC6/CXCL10/PDGFA/SEMA3E/MMP7/BMP2/SEMA4C/PTK2B/ENPP2/FGF18/DMTN/SEMA3B/CCR7/SMIM22/GATA2/CCL4/NR4A3/F10/AIF1/RAC2/TWIST2/S100A14/SEMA3G/GPER1/MADCAM1/CXCL14/PLET1	41	BP
GO:0019221	cytokine-mediated signaling pathway	45/1301	169/7920	0.266272	1.62097	3.61751	0.000461016	0.0170844	CXCL8/ISG15/CCL5/WNT5A/DUOX1/STAT5B/IL1A/IL6R/SH2B3/CXCL10/STAT3/VRK2/IFNGR1/IL18/SYK/IFITM3/IL7/IRF1/STAT5A/PTK2B/TNFSF18/IL15/DUOX2/NSMAF/FLT3/IL6/JAK3/CXCL11/PALM3/LOC100626247/CD74/CCL4/LOC100510975/IFITM1/ZBP1/PRLR/THPO/LEPR/RHEX/EREG/EPOR/IFN-OMEGA-6/TNF/TRIM44/PPBP	45	BP
GO:0120035	regulation of plasma membrane bounded cell projection organization	45/1301	169/7920	0.266272	1.62097	3.61751	0.000461016	0.0170844	CDC42EP3/PDPN/LRP8/WNT5A/WNT7A/EPS8L3/DVL1/DDR1/GDI2/PALM/GFAP/DCDC2/NTN1/SEMA6D/CDC42EP4/GSK3B/HECW2/CDC42EP2/MNS1/SEMA3E/SEMA4C/THY1/PTK2B/ENPP2/DMTN/SEMA3B/TBC1D7/EPHA7/RND2/EFNA1/C1H15orf62/SRCIN1/FUZ/NOVA2/ISLR2/VIL1/RAC2/GPRASP3/NR2E1/BDNF/NFATC4/SEMA3G/EFNB3/POU3F2/ZNF365	45	BP
GO:0048588	developmental cell growth	19/1301	53/7920	0.358491	2.18236	3.82877	0.000468152	0.0171494	SMAD7/WNT5A/DVL1/DDR1/NTN1/SPAG6/SEMA6D/HDAC6/MAP1B/COL14A1/SYT3/SEMA3E/SEMA4C/SEMA3B/EPHA7/RND2/ISLR2/BDNF/SEMA3G	19	BP
GO:0048871	multicellular organismal-level homeostasis	57/1301	228/7920	0.25	1.52191	3.54501	0.000509314	0.0183705	SPP1/HOXB6/TNFAIP3/ISG15/FBXL5/PTGES/TSPAN12/TJP3/STAT5B/RPS24/CYBRD1/TRPV4/IL1A/TJP2/BBS1/HDAC6/NOX4/CHST3/CASP3/SLC39A8/CRB2/ZBTB7A/SH2B3/BCL10/STAT3/CEBPB/BCL6/ACVR2B/ARRDC3/SYK/IL7/COL14A1/STAT5A/PTK2B/FLVCR1/P4HTM/TUB/DMTN/CCR7/TAL1/CCN3/SASH3/CIDEA/FCGR3A/NOVA2/GATA2/RAC2/LEPR/RHEX/RIPK3/NAPSA/SCNN1G/EPB42/SCT/G0S2/GATA1/SIT1	57	BP
GO:0040007	growth	58/1301	233/7920	0.248927	1.51537	3.53997	0.000513014	0.0183705	DUSP6/HNF4A/SOX17/SMAD7/WNT5A/WNT7A/DVL1/STAT5B/MT-2B/DDR1/NTN1/IGFBP7/SPAG6/SPRY2/SEMA6D/HDAC6/SLC44A4/MAP1B/BCL6/ACVR2B/TAF9B/IL7/COL14A1/SYT3/SEMA3E/STRA6/ATF5/SEMA4C/ZNF639/FGFR2/STAT5A/TEC/SAV1/KDF1/PLAG1/WFDC1/TLL2/SEMA3B/DUSP10/AREG/CCN3/EPHA7/RND2/SASH3/CSF2/BBC3/GAP43/ISLR2/HOXB13/BDNF/HEY2/LEPR/SEMA3G/RLN2/SOCS2/WNT2/POU3F2/FRZB	58	BP
GO:0022604	regulation of cell morphogenesis	22/1301	66/7920	0.333333	2.02921	3.72227	0.000556473	0.0197053	CDC42EP3/PDPN/LRP8/NHERF1/WNT5A/CLDN4/PALM/CDC42EP4/P2RY1/CDC42EP2/FGD1/FITM2/SYT3/SEMA3E/PTK2B/ENPP2/DMTN/C1H15orf62/PALM3/VIL1/RAC2/GPRASP3	22	BP
GO:0070286	axonemal dynein complex assembly	7/1301	11/7920	0.636364	3.87394	4.22855	0.000568044	0.019894	ODAD1/DNAI3/DNAL1/DNAI2/DNAAF6/ODAD3/CCDC39	7	BP
GO:0060997	dendritic spine morphogenesis	8/1301	14/7920	0.571429	3.47864	4.11507	0.000612981	0.0210655	LRP8/WNT7A/HDAC6/DOCK10/EFNA1/SRCIN1/GPRASP3/ZNF365	8	BP
GO:0030218	erythrocyte differentiation	17/1301	46/7920	0.369565	2.24977	3.76869	0.000614712	0.0210655	ISG15/STAT5B/HDAC6/CASP3/ZBTB7A/SH2B3/STAT3/BCL6/STAT5A/FLVCR1/P4HTM/DMTN/TAL1/GATA2/RAC2/RHEX/GATA1	17	BP
GO:0006066	alcohol metabolic process	39/1301	143/7920	0.272727	1.66026	3.53228	0.000650315	0.0220079	LDLR/HMGCS1/SQLE/CYP51A1/ACAT2/CYP1A1/HMGCR/MSMO1/PLPP3/FDFT1/SREBF1/LOC100625049/PLA2G4A/VLDLR/PCK2/REST/IMPA1/TKFC/PCK1/PIP4P1/APOA4/TM7SF2/SPTLC3/ITPK1/INSIG1/BMP2/LOC100621006/DHRS9/CLCN2/DGAT2/LIPE/SULT2A1/PMVK/CYP24A1/APOA1/ADH4/DBH/GPER1/AKR1C1	39	BP
GO:2000147	positive regulation of cell motility	43/1301	162/7920	0.265432	1.61585	3.51104	0.000656026	0.0220079	THBS1/CCN1/EPHA1/CCL5/PDPN/PLPP3/WNT5A/WNT7A/PTP4A1/CLDN4/SYDE1/TRPV4/NTN1/SPRY2/SEMA6D/HDAC6/CXCL10/PDGFA/BCL6/SEMA3E/MMP7/BMP2/SEMA4C/PTK2B/ENPP2/FGF18/DMTN/SEMA3B/CCR7/SMIM22/GATA2/CCL4/NR4A3/F10/AIF1/RAC2/TWIST2/S100A14/SEMA3G/GPER1/MADCAM1/CXCL14/PLET1	43	BP
GO:0034341	response to type II interferon	13/1301	31/7920	0.419355	2.55287	3.84047	0.000665981	0.0221092	CCL5/WNT5A/CDC42EP4/IFNGR1/CDC42EP2/IFITM3/IRF1/LOC100626247/UBD/IFITM1/AIF1/RAB7B/CAMK2A	13	BP
GO:1902653	secondary alcohol biosynthetic process	11/1301	24/7920	0.458333	2.79016	3.89378	0.000701332	0.0227037	HMGCS1/SQLE/CYP51A1/ACAT2/HMGCR/MSMO1/FDFT1/LOC100625049/TM7SF2/INSIG1/PMVK	11	BP
GO:0008610	lipid biosynthetic process	68/1301	286/7920	0.237762	1.44741	3.41655	0.000702596	0.0227037	CCN1/HMGCS1/SQLE/FASN/AKR1C4/FADS1/CYP51A1/ACAT2/FDPS/HMGCR/PPARG/MSMO1/FDFT1/ABHD4/PTGES/SREBF1/LOC100625049/PLA2G4A/INPP1/PTGS2/ACACA/MID1IP1/NSDHL/FADS2/PCK2/LPIN1/ACSL5/REST/IMPA1/ST8SIA2/PCK1/GAL3ST1/ORMDL1/TM7SF2/PDGFA/RBP1/FGFR4/FA2H/SCD/HYCC1/SPTLC3/FITM2/INSIG1/BMP2/LOC100621006/DHRS9/CLCN2/PIGL/DGAT2/CDS1/PTGIS/CHPT1/PMVK/ABO/GAL3ST2/ST3GAL1/CYP24A1/LTC4S/B4GALT6/SCD5/ACSM2B/PIK3CG/ACSM…	68	BP
GO:0009611	response to wounding	41/1301	153/7920	0.267974	1.63132	3.49582	0.000705261	0.0227037	THBS1/CCN1/PDPN/PLPP3/HNF4A/WNT5A/WNT7A/CD109/CLDN4/DDR1/F2/SERPINE1/PPL/F3/SH2B3/B4GALT1/P2RY1/PDGFA/SRSF6/SYK/VASH1/THBD/F2RL2/TEC/HGFAC/FOXA2/DMTN/GNAQ/INHBB/ITGA5/GATA2/F10/GAP43/F12/ENTPD1/F7/HPSE/HABP2/IL33/GATA1/PLET1	41	BP
GO:0046649	lymphocyte activation	62/1301	256/7920	0.242188	1.47435	3.42031	0.000722819	0.0230362	FOXJ1/TNFAIP3/CCL5/SMAD7/CAV1/CTSV/STAT5B/IL1A/IL6R/VTCN1/TNFSF12/TNFRSF1B/ZBTB7A/KMT5B/BCL10/PCK1/UNG/SLA-DQB1/SIRPA/STAT3/CEBPB/CD86/BCL6/IL18/BMI1/IL7/CD40/IRF1/SPI1/STAT5A/PTK2B/TFRC/RSAD2/TNFSF18/IL15/TYROBP/CCR7/DUSP10/CYP26B1/FLT3/ST3GAL1/IL6/SLA-DMB/SASH3/B2M/PRDM1/SLAMF9/CD74/NLRC3/AIF1/RAC2/SPN/LEPR/RIPK3/EFNB3/EOMES/LRRC32/IFN-OMEGA-6/HHLA2/CD80/SIT1/CD8A	62	BP
GO:0048813	dendrite morphogenesis	14/1301	35/7920	0.4	2.43505	3.77205	0.000737443	0.0232696	LRP8/WNT7A/DVL1/DCDC2/HDAC6/HECW2/SDC2/DOCK10/EFNA1/SRCIN1/GPRASP3/NR2E1/NFATC4/ZNF365	14	BP
GO:0045321	leukocyte activation	71/1301	302/7920	0.235099	1.4312	3.38716	0.000756334	0.0236317	THBS1/FOXJ1/CXCL8/TNFAIP3/CCL5/CTSC/SMAD7/WNT5A/CAV1/CTSV/STAT5B/IL1A/IL6R/VTCN1/TNFSF12/TNFRSF1B/ZBTB7A/KMT5B/BCL10/PCK1/UNG/SLA-DQB1/SIRPA/STAT3/CEBPB/CD86/BCL6/IL18/SYK/BMI1/IL7/CD40/IRF1/SPI1/STAT5A/PTK2B/TFRC/RSAD2/TNFSF18/IL15/TYROBP/CCR7/DUSP10/CYP26B1/FLT3/ST3GAL1/IL6/SLA-DMB/SASH3/FCGR3A/B2M/PRDM1/SLAMF9/CD74/NLRC3/AIF1/RAC2/SPN/LEPR/GPR15LG/RIPK3/GPER1/EFNB3/EOMES/LRRC32/IL33/IFN-OMEGA-…	71	BP
GO:0050768	negative regulation of neurogenesis	15/1301	39/7920	0.384615	2.34139	3.72285	0.000784374	0.0242699	WNT5A/WNT7A/SEMA6D/REST/SEMA3E/SEMA4C/LOC100621006/SEMA3B/EPHA7/GATA2/NR2E1/NFATC4/SEMA3G/EFNB3/VAX1	15	BP
GO:0031589	cell-substrate adhesion	27/1301	90/7920	0.3	1.82629	3.49502	0.000912337	0.0279579	THBS1/CCN1/JAG1/EPHA1/PDPN/DDR1/CCDC80/BCL6/ITGB5/AP1AR/SEMA3E/ITGAV/THY1/PTK2B/RELL2/DMTN/ITGA4/RADIL/SRCIN1/ITGA5/RAC2/ITGA2B/ITGAL/LIMS2/HPSE/PARVG/PLET1	27	BP
GO:0046165	alcohol biosynthetic process	21/1301	64/7920	0.328125	1.9975	3.55206	0.00093107	0.0282602	HMGCS1/SQLE/CYP51A1/ACAT2/HMGCR/MSMO1/FDFT1/LOC100625049/PCK2/REST/IMPA1/PCK1/TM7SF2/SPTLC3/INSIG1/BMP2/LOC100621006/CLCN2/PMVK/DBH/GPER1	21	BP
GO:0072330	monocarboxylic acid biosynthetic process	24/1301	77/7920	0.311688	1.89744	3.50823	0.000953008	0.0286532	FASN/AKR1C4/FADS1/CYP51A1/PPARG/PTGES/PLA2G4A/PTGS2/ACACA/MID1IP1/FADS2/RBP1/FGFR4/FA2H/SCD/INSIG1/DHRS9/GAMT/PTGIS/LTC4S/SCD5/ACSM2B/ACSM3/ABHD1	24	BP
GO:0008284	positive regulation of cell population proliferation	65/1301	274/7920	0.237226	1.44414	3.31711	0.000972773	0.0289741	THBS1/CCN1/TSC22D1/TNFAIP3/EPHA1/CCL5/EPCAM/OSR2/WNT5A/WNT7A/HILPDA/STAT5B/GFAP/IL1A/IL6R/RNASEH2B/VTCN1/F3/B4GALT1/CD86/PDGFA/BCL6/IL18/FGFR4/SRSF6/TIMP1/TGFBR1/BMI1/IL7/KITLG/BMP2/FGFR2/STAT5A/PTK2B/PTGFR/TFRC/PLAG1/FGF18/ESM1/APLN/IL15/AREG/IL6/ITGA4/SASH3/CSF2/GATA2/NR4A3/AIF1/PRLR/RAC2/THPO/NR2E1/HEY2/BCAN/HAPLN2/EREG/EPOR/GPER1/RLN2/WNT2/POU3F2/GATA1/HHLA2/CD80	65	BP
GO:0040008	regulation of growth	43/1301	165/7920	0.260606	1.58647	3.37502	0.000985537	0.0290825	DUSP6/HNF4A/SOX17/SMAD7/WNT5A/STAT5B/MT-2B/DDR1/NTN1/IGFBP7/SEMA6D/SLC44A4/BCL6/TAF9B/IL7/COL14A1/SYT3/SEMA3E/SEMA4C/ZNF639/FGFR2/STAT5A/SAV1/WFDC1/TLL2/SEMA3B/DUSP10/CCN3/EPHA7/RND2/SASH3/CSF2/BBC3/GAP43/ISLR2/HOXB13/BDNF/HEY2/SEMA3G/SOCS2/WNT2/POU3F2/FRZB	43	BP
GO:0002011	morphogenesis of an epithelial sheet	9/1301	18/7920	0.5	3.04381	3.84845	0.000999995	0.0292384	CCN1/JAG1/HOXB2/PDPN/WNT7A/DVL1/DDR1/ITGA5/PLET1	9	BP
GO:0051961	negative regulation of nervous system development	15/1301	40/7920	0.375	2.28286	3.60598	0.00106715	0.0309183	WNT5A/WNT7A/SEMA6D/REST/SEMA3E/SEMA4C/LOC100621006/SEMA3B/EPHA7/GATA2/NR2E1/NFATC4/SEMA3G/EFNB3/VAX1	15	BP
GO:0070663	regulation of leukocyte proliferation	25/1301	82/7920	0.304878	1.85598	3.4542	0.00107739	0.0309337	FOXJ1/CCL5/STAT5B/IL1A/VTCN1/TNFRSF1B/CEBPB/CD86/BCL6/IL18/BMI1/IL7/IRF1/STAT5A/TFRC/TNFSF18/IL15/TYROBP/SASH3/AIF1/RAC2/RIPK3/LRRC32/HHLA2/CD80	25	BP
GO:0018107	peptidyl-threonine phosphorylation	7/1301	12/7920	0.583333	3.55111	3.92071	0.00117031	0.0330068	SMAD7/WNT5A/FOXO1/SPRY2/SPRED1/DMTN/CHI3L1	7	BP
GO:0045648	positive regulation of erythrocyte differentiation	7/1301	12/7920	0.583333	3.55111	3.92071	0.00117031	0.0330068	ISG15/STAT5B/STAT3/TAL1/GATA2/RHEX/GATA1	7	BP
GO:0008203	cholesterol metabolic process	19/1301	57/7920	0.333333	2.02921	3.4572	0.00129919	0.0360046	LDLR/HMGCS1/SQLE/CYP51A1/HMGCR/MSMO1/FDFT1/SREBF1/LOC100625049/VLDLR/PIP4P1/APOA4/TM7SF2/INSIG1/LIPE/SULT2A1/PMVK/CYP24A1/APOA1	19	BP
GO:0016358	dendrite development	19/1301	57/7920	0.333333	2.02921	3.4572	0.00129919	0.0360046	LRP8/WNT7A/DVL1/PAK4/DCDC2/NTN1/BBS1/HDAC6/MAP1B/HECW2/SDC2/DOCK10/EFNA1/SRCIN1/GPRASP3/NR2E1/NFATC4/CAMK2A/ZNF365	19	BP
GO:0050770	regulation of axonogenesis	14/1301	37/7920	0.378378	2.30343	3.52305	0.00140562	0.0386183	WNT5A/WNT7A/NTN1/SEMA6D/SEMA3E/SEMA4C/SEMA3B/EPHA7/RND2/ISLR2/BDNF/SEMA3G/EFNB3/POU3F2	14	BP
GO:0045765	regulation of angiogenesis	24/1301	79/7920	0.303797	1.84941	3.36372	0.00141994	0.0386781	THBS1/CXCL8/BTG1/EPHA1/WNT5A/TSPAN12/PAK4/CREB3L1/SERPINE1/SPRY2/F3/CXCL10/SEMA3E/VASH1/ISM1/SPRED1/PTK2B/RGCC/FGF18/SERPINF1/CHI3L1/ITGA5/GATA2/NR2E1	24	BP
GO:0048872	homeostasis of number of cells	29/1301	102/7920	0.284314	1.7308	3.29326	0.00153662	0.0412331	HOXB6/TNFAIP3/ISG15/STAT5B/RPS24/HDAC6/CHST3/CASP3/ZBTB7A/SH2B3/BCL10/STAT3/BCL6/IL7/COL14A1/STAT5A/FLVCR1/P4HTM/DMTN/CCR7/TAL1/CCN3/SASH3/GATA2/RAC2/RHEX/RIPK3/GATA1/SIT1	29	BP
GO:0042098	T cell proliferation	23/1301	75/7920	0.306667	1.86687	3.344	0.00153961	0.0412331	FOXJ1/CCL5/STAT5B/IL1A/VTCN1/TNFRSF1B/CEBPB/CD86/BCL6/IL18/BMI1/IRF1/STAT5A/TFRC/TNFSF18/IL15/SASH3/AIF1/RAC2/RIPK3/LRRC32/HHLA2/CD80	23	BP
GO:0016126	sterol biosynthetic process	11/1301	26/7920	0.423077	2.57553	3.56733	0.00157999	0.0419618	HMGCS1/SQLE/CYP51A1/ACAT2/HMGCR/MSMO1/FDFT1/LOC100625049/TM7SF2/INSIG1/PMVK	11	BP
GO:0007019	microtubule depolymerization	9/1301	19/7920	0.473684	2.88361	3.64422	0.00162529	0.0428083	SPEF1/KIF18B/MID1IP1/HDAC6/MAP1B/NCKAP5L/KIF24/APC2/KIF19	9	BP
GO:0031214	biomineral tissue development	19/1301	58/7920	0.327586	1.99422	3.36906	0.00164017	0.042846	SPP1/CCN1/ISG15/KLF10/OSR2/TENT5A/CEBPB/ACVR2B/LOX/ODAPH/PTHLH/BMP2/FGFR2/PTK2B/PHOSPHO1/PHEX/HEY2/ODAM/GATA1	19	BP
GO:0018193	peptidyl-amino acid modification	38/1301	145/7920	0.262069	1.59538	3.20777	0.00169502	0.043919	EPHA4/EPHA1/CCL5/PLPP3/LRP8/SMAD7/WNT5A/CALML4/FOXO1/TRPV4/SPRY2/IL6R/HDAC6/LOC100512977/GALNT1/PCK1/SYK/IL7/SPRED1/PTK2B/ENPP2/DMTN/IL15/AREG/EPHA7/SAA3/EFNA1/CHI3L1/ITGA5/CD74/APOA1/BDNF/CTF1/FYN/IFN-OMEGA-6/EGR2/GATA1/CD80	38	BP
GO:0010720	positive regulation of cell development	31/1301	112/7920	0.276786	1.68497	3.23658	0.00173236	0.0445245	KLF10/LRP8/SMAD7/STAT5B/GFAP/NTN1/TNFRSF1B/PCK1/BCL6/PDE3A/IL7/BMP2/SPI1/STAT5A/RUNX1/PLAG1/SERPINF1/DUSP10/RND2/SASH3/ISLR2/GPRASP3/NR2E1/BDNF/BCAN/HAPLN2/GPER1/WNT2/ZNF365/ZNF488/EGR2	31	BP
GO:0001892	embryonic placenta development	12/1301	30/7920	0.4	2.43505	3.49114	0.00175013	0.0446213	CCN1/PLCD3/ST14/CEBPB/VASH1/FGFR2/MDFI/PRDM1/GATA2/RSPO3/HEY2/WNT2	12	BP
GO:0050920	regulation of chemotaxis	21/1301	67/7920	0.313433	1.90806	3.30912	0.00179314	0.0453551	THBS1/CXCL8/CCL5/WNT5A/TRPV4/SEMA6D/CXCL10/SEMA3E/SEMA4C/PTK2B/FGF18/SEMA3B/CCR7/CCN3/NOVA2/F10/AIF1/RAC2/S100A14/IL16/CXCL14	21	BP
GO:0010975	regulation of neuron projection development	29/1301	103/7920	0.281553	1.71399	3.23347	0.00181084	0.0454421	LRP8/WNT5A/WNT7A/DVL1/DDR1/GFAP/NTN1/SEMA6D/GSK3B/HECW2/SEMA3E/SEMA4C/THY1/PTK2B/SEMA3B/EPHA7/RND2/EFNA1/SRCIN1/NOVA2/ISLR2/GPRASP3/NR2E1/BDNF/NFATC4/SEMA3G/EFNB3/POU3F2/ZNF365	29	BP
GO:0042445	hormone metabolic process	23/1301	76/7920	0.302632	1.84231	3.27104	0.00187178	0.0463703	SPP1/CYP1A1/DUOX1/CTSV/STAT5B/CRYM/BBS1/REST/RBP1/BMP2/LOC100621006/DHRS9/CLCN2/SULT2A1/CYP26B1/DUOX2/CYP24A1/PCSK1/TG/AKR1C1/HSD3B1/PCSK4/FOXE1	23	BP
GO:0099173	postsynapse organization	14/1301	38/7920	0.368421	2.24281	3.40452	0.00189438	0.0463703	LRP8/WNT5A/WNT7A/DVL1/HDAC6/PTK2B/GLRB/LHFPL4/EPHA7/DOCK10/EFNA1/SRCIN1/GPRASP3/ZNF365	14	BP
GO:0060560	developmental growth involved in morphogenesis	20/1301	63/7920	0.31746	1.93258	3.29462	0.00192386	0.0463703	WNT5A/DVL1/DDR1/NTN1/SPAG6/SPRY2/SEMA6D/HDAC6/MAP1B/SYT3/SEMA3E/SEMA4C/FGFR2/SEMA3B/AREG/EPHA7/RND2/ISLR2/BDNF/SEMA3G	20	BP
GO:0043616	keratinocyte proliferation	8/1301	16/7920	0.5	3.04381	3.6279	0.00192851	0.0463703	CD109/IRF6/SRSF6/OVOL1/KDF1/GPR15LG/EREG/KLF9	8	BP
GO:0060711	labyrinthine layer development	8/1301	16/7920	0.5	3.04381	3.6279	0.00192851	0.0463703	CCN1/PLCD3/ST14/VASH1/FGFR2/RSPO3/HEY2/WNT2	8	BP
GO:0030031	cell projection assembly	48/1301	195/7920	0.246154	1.49849	3.12467	0.00193513	0.0463703	FOXJ1/ODAD1/CDC42EP3/DYNC2I2/SPATA6/KLF5/NHERF1/MAK/DNAI3/EPS8L3/SPEF1/GDI2/PALM/DCDC2/NTN1/SPAG6/BBS1/CDC42EP4/DYNC2LI1/TEKT1/CFAP184/CFAP70/PIERCE1/DNAL1/MKS1/CDC42EP2/DNAI2/MNS1/FGD1/DNAAF6/CFAP91/TMEM231/ODAD3/AHI1/DMTN/SPACA9/CFAP58/CFAP206/TBC1D7/C1H15orf62/FUZ/AIF1/AIF1L/RAC2/CCDC39/CFAP263/NME5/PARVG	48	BP
GO:0006636	unsaturated fatty acid biosynthetic process	10/1301	23/7920	0.434783	2.64679	3.5063	0.0020106	0.0478193	AKR1C4/FADS1/PPARG/PTGES/PLA2G4A/PTGS2/FADS2/SCD/PTGIS/SCD5	10	BP
GO:0006633	fatty acid biosynthetic process	19/1301	59/7920	0.322034	1.96042	3.28267	0.00205396	0.0484887	FASN/AKR1C4/FADS1/PPARG/PTGES/PLA2G4A/PTGS2/ACACA/MID1IP1/FADS2/FA2H/SCD/INSIG1/PTGIS/LTC4S/SCD5/ACSM2B/ACSM3/ABHD1	19	BP
GO:1901342	regulation of vasculature development	24/1301	81/7920	0.296296	1.80374	3.22334	0.00207092	0.0485295	THBS1/CXCL8/BTG1/EPHA1/WNT5A/TSPAN12/PAK4/CREB3L1/SERPINE1/SPRY2/F3/CXCL10/SEMA3E/VASH1/ISM1/SPRED1/PTK2B/RGCC/FGF18/SERPINF1/CHI3L1/ITGA5/GATA2/NR2E1	24	BP
GO:0005930	axoneme	27/1439	52/9127	0.519231	3.29327	7.1746	1.4841e-09	3.16855e-07	ODAD1/DYNC2I2/EFHC1/DNAI3/SPEF1/CFAP210/DCDC2/SPAG6/BBS1/IFT172/DYNC2LI1/CFAP184/PIERCE1/DYNLT4/DNAI2/MNS1/CFAP276/SPACA9/CFAP206/CCDC39/CFAP263/KIF19/LOC100738403/NME5/EFHB/RIBC1/CIMIP2B	27	CC
GO:0097014	ciliary plasm	27/1439	52/9127	0.519231	3.29327	7.1746	1.4841e-09	3.16855e-07	ODAD1/DYNC2I2/EFHC1/DNAI3/SPEF1/CFAP210/DCDC2/SPAG6/BBS1/IFT172/DYNC2LI1/CFAP184/PIERCE1/DYNLT4/DNAI2/MNS1/CFAP276/SPACA9/CFAP206/CCDC39/CFAP263/KIF19/LOC100738403/NME5/EFHB/RIBC1/CIMIP2B	27	CC
GO:0030312	external encapsulating structure	56/1439	188/9127	0.297872	1.88928	5.33015	7.61059e-07	8.12431e-05	THBS1/CCN1/TIMP3/CCN2/S100A4/ADAMTS1/WNT5A/WNT7A/GPC1/PCOLCE2/SPARC/TIMP2/F2/ANGPTL4/CCDC80/NTN1/IGFBP7/THSD4/F3/SCARA3/MMP13/TIMP1/LOX/COL14A1/TGFBR3/ADAMTS9/COL3A1/MMP7/RELL2/CCN3/MMP9/MMP12/ANGPT1/MMP1/ADAMDEC1/COL5A3/ADAMTS13/ELFN2/LRRN3/FIBCD1/MMP25/CHAD/MMP20/BCAN/HAPLN2/LOXL1/BGN/HPSE/WNT2/AHSG/LINGO1/ADAMTSL2/LRRC32/FBN1/TNC/LINGO3	56	CC
GO:0031012	extracellular matrix	56/1439	188/9127	0.297872	1.88928	5.33015	7.61059e-07	8.12431e-05	THBS1/CCN1/TIMP3/CCN2/S100A4/ADAMTS1/WNT5A/WNT7A/GPC1/PCOLCE2/SPARC/TIMP2/F2/ANGPTL4/CCDC80/NTN1/IGFBP7/THSD4/F3/SCARA3/MMP13/TIMP1/LOX/COL14A1/TGFBR3/ADAMTS9/COL3A1/MMP7/RELL2/CCN3/MMP9/MMP12/ANGPT1/MMP1/ADAMDEC1/COL5A3/ADAMTS13/ELFN2/LRRN3/FIBCD1/MMP25/CHAD/MMP20/BCAN/HAPLN2/LOXL1/BGN/HPSE/WNT2/AHSG/LINGO1/ADAMTSL2/LRRC32/FBN1/TNC/LINGO3	56	CC
GO:0032838	plasma membrane bounded cell projection cytoplasm	30/1439	79/9127	0.379747	2.40858	5.4398	1.31537e-06	0.000112333	ODAD1/DYNC2I2/EFHC1/DNAI3/SPEF1/CFAP210/DCDC2/SPAG6/BBS1/HDAC6/IFT172/DYNC2LI1/CFAP184/PIERCE1/DYNLT4/DNAI2/MNS1/CFAP276/SPACA9/BLOC1S3/CFAP206/CCDC39/CFAP263/KIF19/LOC100738403/NME5/EFHB/RIBC1/ARMCX3/CIMIP2B	30	CC
GO:0099568	cytoplasmic region	30/1439	84/9127	0.357143	2.26521	5.03978	5.73781e-06	0.00040834	ODAD1/DYNC2I2/EFHC1/DNAI3/SPEF1/CFAP210/DCDC2/SPAG6/BBS1/HDAC6/IFT172/DYNC2LI1/CFAP184/PIERCE1/DYNLT4/DNAI2/MNS1/CFAP276/SPACA9/BLOC1S3/CFAP206/CCDC39/CFAP263/KIF19/LOC100738403/NME5/EFHB/RIBC1/ARMCX3/CIMIP2B	30	CC
GO:0005874	microtubule	44/1439	147/9127	0.29932	1.89847	4.75101	9.99363e-06	0.000609611	EFHC1/TUBB4A/LOC100127131/CCT4/SPEF1/KIF18B/CALM3/CFAP210/DCDC2/SPRY2/HDAC6/DNAL4/DYNC2LI1/MAP1B/TUBB4B/TPPP3/PIERCE1/BCL10/REEP3/FAM110A/FSD1/DNAI2/TPPP/MX1/MNS1/GAS2L1/CAPN6/MID1/KLC2/CFAP276/HAUS2/DYNLT3/KLC4/HOOK2/NCKAP5L/KIF24/SPACA9/RADIL/APC2/KIF19/LOC100738403/EFHB/RIBC1/CIMIP2B	44	CC
GO:0005879	axonemal microtubule	10/1439	17/9127	0.588235	3.73094	4.87575	6.15793e-05	0.00328679	EFHC1/CFAP210/PIERCE1/MNS1/CFAP276/SPACA9/LOC100738403/EFHB/RIBC1/CIMIP2B	10	CC
GO:0005929	cilium	59/1439	235/9127	0.251064	1.5924	3.98026	0.000121212	0.00575082	ODAD1/DYNC2I2/MOK/EFHC1/ROPN1L/NHERF1/MAK/PKD1/DNAI3/SPEF1/CALM3/CFAP210/DCDC2/TRPV4/SPAG6/BBS1/HDAC6/IFT172/DNAL4/DYNC2LI1/TEKT1/MAP1B/CFAP184/CFAP70/C9H11orf97/PIERCE1/DYNLT4/P2RY1/CETN2/MKS1/MORN5/DNAI2/CFAP418/MNS1/FANK1/CFAP276/CBL/TMEM231/ODAD3/AHI1/TUB/SPACA9/GNAQ/CFAP58/CFAP206/TBC1D7/ACE2/CETN4/TRPV3/CCDC39/CFAP263/KIF19/LOC100738403/NME5/TSSK4/EFHB/RIBC1/CIMIP2B/CATSPERE	59	CC
GO:0042613	MHC class II protein complex	7/1439	10/9127	0.7	4.43982	4.7084	0.000184465	0.00787667	SLA-DQB1/SLA-DMA/SLA-DQA1/SLA-DMB/B2M/SLA-DRA/SLA-DOA	7	CC
GO:0030286	dynein complex	8/1439	14/9127	0.571429	3.62434	4.25126	0.000460187	0.0165444	DYNC2I2/DNAI3/DNAL4/DYNC2LI1/DYNLT4/DNAI2/DYNLT3/DYNLT5	8	CC
GO:0099513	polymeric cytoskeletal fiber	60/1439	252/9127	0.238095	1.51014	3.55281	0.000490259	0.0165444	TPM1/EFHC1/TUBB4A/GAS7/TPM4/SMTNL2/LOC100127131/CCT4/SPEF1/KIF18B/CALM3/ACTB/CFAP210/GFAP/DCDC2/SPRY2/HDAC6/DNAL4/NARF/DYNC2LI1/MAP1B/TUBB4B/TPPP3/PIERCE1/BCL10/REEP3/FAM110A/FSD1/DNAI2/TPPP/MX1/MNS1/GAS2L1/CAPN6/MID1/KLC2/CFAP276/HAUS2/DYNLT3/KLC4/HOOK2/NCKAP5L/KIF24/DMTN/SPACA9/RADIL/APC2/AIF1/AIF1L/RAC2/KIF19/LOC100738403/TMOD1/EFHB/RIBC1/GPER1/DES/LCP1/GDPD2/CIMIP2B	60	CC
GO:0005881	cytoplasmic microtubule	15/1439	39/9127	0.384615	2.43946	3.89728	0.000503692	0.0165444	EFHC1/KIF18B/CFAP210/PIERCE1/BCL10/REEP3/MNS1/MID1/CFAP276/SPACA9/APC2/LOC100738403/EFHB/RIBC1/CIMIP2B	15	CC
GO:0042611	MHC protein complex	9/1439	18/9127	0.5	3.1713	3.98919	0.000735799	0.0220404	SLA-DQB1/SLA-3/SLA-1/SLA-DMA/SLA-DQA1/SLA-DMB/B2M/SLA-DRA/SLA-DOA	9	CC
GO:0043235	receptor complex	37/1439	140/9127	0.264286	1.67626	3.48846	0.000774253	0.0220404	GABRP/EPHA1/LRP8/ITPR3/DDR1/IL6R/TM7SF2/ITGB5/ARNTL/ACVR2B/FGFR4/TGFBR1/GFRA1/CD40/PTPRB/AHR/BMP2/ITGAV/OLR1/FGFR2/DLG3/ADRB2/FLT3/IL6/ITGA4/ITGA5/ITGB6/PRLR/GABRB2/ITGA2B/SSTR1/LEPR/CHRNA3/ITGAL/TAS1R3/GFRA3/CD8A	37	CC
GO:0009986	cell surface	69/1439	305/9127	0.22623	1.43488	3.34197	0.000888402	0.0228185	THBS1/LDLR/LRP8/WNT5A/WNT7A/GPC1/BST2/ST14/IL6R/VTCN1/F3/CXCL10/B4GALT1/CD86/PDGFA/ITGB5/DNAI2/TMX3/TGFBR1/SLA-3/GFRA1/CD40/TGFBR3/VWDE/BMP2/SDC2/ITGAV/THY1/SLA-1/ANTXR1/TFRC/CLEC2D/TNFSF18/PECAM1/TYROBP/CCR7/AREG/CLSTN3/ITGA4/FCGR3A/ITGA5/SLAMF9/CD74/ITGB6/ISLR2/MR1/PRLR/ICOSLG/SPN/ITGA2B/SELE/LEPR/IL2RG/EPOR/FOLR3/BGN/ITGAL/SCNN1G/CCR10/TFR2/LRRC32/FCRL5/CD36/HHLA2/GFRA3/CD80/TNF/CD8A/PLET1	69	CC
GO:0008305	integrin complex	7/1439	12/9127	0.583333	3.69985	4.0487	0.000908464	0.0228185	ITGB5/ITGAV/ITGA4/ITGA5/ITGB6/ITGA2B/ITGAL	7	CC
GO:0009897	external side of plasma membrane	42/1439	167/9127	0.251497	1.59514	3.35808	0.00105977	0.0251401	THBS1/ST14/IL6R/VTCN1/CXCL10/B4GALT1/CD86/DNAI2/SLA-3/GFRA1/CD40/TGFBR3/ITGAV/THY1/SLA-1/TFRC/CLEC2D/PECAM1/CCR7/ITGA4/ITGA5/SLAMF9/MR1/PRLR/ICOSLG/SPN/ITGA2B/SELE/LEPR/IL2RG/EPOR/FOLR3/ITGAL/SCNN1G/CCR10/TFR2/FCRL5/HHLA2/GFRA3/CD80/CD8A/PLET1	42	CC
GO:0098636	protein complex involved in cell adhesion	8/1439	16/9127	0.5	3.1713	3.76063	0.0014668	0.0329645	ITGB5/ITGAV/ITGA4/ITGA5/ITGB6/ITGA2B/ITGAL/CD80	8	CC
GO:0005875	microtubule associated complex	15/1439	44/9127	0.340909	2.16225	3.3433	0.00212161	0.0452965	DYNC2I2/DNAI3/KIF18B/HDAC6/DNAL4/DYNC2LI1/MAP1B/DYNLT4/DNAI2/KLC2/HAUS2/DYNLT3/KLC4/DYNLT5/KIF19	15	CC
GO:0005509	calcium ion binding	73/1284	273/7988	0.267399	1.66354	4.88189	3.43798e-06	0.00220031	THBS1/LDLR/S100A4/JAG1/PCDH7/ANXA4/S100A3/CDH6/LRP8/EFHC1/PLA2G4A/DUOX1/ITPR3/CALU/CALML4/SPARC/CALM3/VLDLR/F2/NINL/MEGF8/MYL9/CRB2/EFCAB12/RCN1/SCGN/SYT11/CAMKK2/SYT12/CETN2/MYL6B/CDH23/RAB11FIP4/CBL/SYT3/EFEMP2/VWDE/THBD/SYT5/NOTCH4/ANXA13/P4HTM/ENPP2/TLL2/DUOX2/MAN1A1/CDH24/CLSTN3/KCNIP3/CETN4/TNNC2/RASGRP1/ITGA5/F10/AIF1/AIF1L/MYL1/S100A14/F12/EFHB/PLA2G4B/F7/RASGRP2/PADI4/PADI1/COLEC11/EFHD1…	73	MF
GO:0005178	integrin binding	22/1284	54/7988	0.407407	2.53456	4.95155	1.22463e-05	0.00391881	THBS1/SPP1/CCN1/GPNMB/CCN2/ISG15/PLPP3/VCAM1/ICAM1/ITGB5/ITGAV/THY1/ESM1/CCN3/ITGA4/ITGA5/ITGB6/ITGA2B/MADCAM1/ITGAL/ICAM4/TNC	22	MF
GO:0001227	DNA-binding transcription repressor activity, RNA polymerase II-specific	31/1284	93/7988	0.333333	2.07373	4.55792	2.91993e-05	0.00622918	HOXB8/ATF3/PPARG/CREB3L1/MXD1/TGIF1/REST/ZBTB7A/MAFK/ZNF667/BCL6/OVOL1/LOC100621006/FOXP2/ZBTB37/PLAGL1/KCNIP3/PRDM1/NKX6-3/LOC100627222/HIVEP1/HOXB13/HEY1/ZNF630/ZBED2/ZNF583/NR2E1/HEY2/NFATC4/VAX1/ZSCAN12	31	MF
GO:0001217	DNA-binding transcription repressor activity	31/1284	95/7988	0.326316	2.03007	4.41993	4.65874e-05	0.00745399	HOXB8/ATF3/PPARG/CREB3L1/MXD1/TGIF1/REST/ZBTB7A/MAFK/ZNF667/BCL6/OVOL1/LOC100621006/FOXP2/ZBTB37/PLAGL1/KCNIP3/PRDM1/NKX6-3/LOC100627222/HIVEP1/HOXB13/HEY1/ZNF630/ZBED2/ZNF583/NR2E1/HEY2/NFATC4/VAX1/ZSCAN12	31	MF
GO:0050839	cell adhesion molecule binding	34/1284	113/7988	0.300885	1.87186	4.08478	0.000128549	0.0164543	THBS1/SPP1/CCN1/GPNMB/CCN2/ISG15/EPCAM/PLPP3/CDH6/VCAM1/TJP3/ICAM1/TJP2/CHL1/ITGB5/CDH23/CXADR/PTPRB/ITGAV/THY1/ESM1/CCN3/CDH24/ITGA4/ITGA5/ITGB6/ITGA2B/CPE/MADCAM1/CNTN5/ITGAL/ICAM4/TNC/AGER	34	MF
GO:0000978	RNA polymerase II cis-regulatory region sequence-specific DNA binding	108/1284	486/7988	0.222222	1.38249	3.8076	0.000156745	0.0167195	FOXJ1/HOXB6/ATF3/HOXB2/KLF10/PPARG/HOXB5/HNF4A/SOX17/HES4/SREBF1/FOXK2/FOXO1/STAT5B/CREB3L1/HOXB7/MXD1/HES1/SMAD9/IRF6/TGIF1/HDAC6/LEF1/ETV4/REST/NFKB1/ZBTB7A/THRA/MAFK/ZNF667/ZNF652/CEBPD/STAT3/CEBPB/BCL6/ARNTL/BMI1/FOXO3/IRF1/TP63/OVOL1/HOXD1/POU2F1/VDR/LOC100621006/ZNF639/STAT5A/RUNX1/HSF2/RORA/LOC100521431/KLF15/LOC100517731/PLAG1/MYNN/FOXP2/FOXA2/ZBTB37/TAL1/PLAGL1/ZNF197/KCNIP3/TFEC/ZNF770/…	108	MF
GO:0000987	cis-regulatory region sequence-specific DNA binding	109/1284	495/7988	0.220202	1.36992	3.71866	0.000213016	0.0194758	FOXJ1/HOXB6/ATF3/HOXB2/KLF10/PPARG/HOXB5/HNF4A/SOX17/HES4/SREBF1/FOXK2/FOXO1/STAT5B/CREB3L1/HOXB7/MXD1/HES1/SMAD9/IRF6/TGIF1/HDAC6/LEF1/ETV4/REST/NFKB1/ZBTB7A/THRA/MAFK/ZNF667/ZNF652/CEBPD/STAT3/CEBPB/BCL6/ARNTL/ELL2/BMI1/FOXO3/IRF1/TP63/OVOL1/HOXD1/POU2F1/VDR/LOC100621006/ZNF639/STAT5A/RUNX1/HSF2/RORA/LOC100521431/KLF15/LOC100517731/PLAG1/MYNN/FOXP2/FOXA2/ZBTB37/TAL1/PLAGL1/ZNF197/KCNIP3/TFEC/ZN…	109	MF
GO:0090482	vitamin transmembrane transporter activity	8/1284	13/7988	0.615385	3.82842	4.4664	0.000262529	0.0210023	SLC5A6/SLC44A4/SLC19A3/STRA6/SLC23A1/ABCG2A/SLC2A8/GC	8	MF

## Sheet: Table S7
Table S7 Functional categories significantly enriched by DEGs between PEDV-infected KLF4 knockout and wild-type cells
GO ID	Description	Gene Ratio	BgRatio	RichFactor	FoldEnrichment	zScore	p value	adjusted p value	Gene Name	Count	Category
GO:0001525	angiogenesis	41/887	156/7920	0.262821	2.34672	6.03285	9.86239e-08	0.000253487	THBS1/AQP1/TSPAN12/EPHA1/PLK2/PGF/RGCC/PLCD3/CXCL10/WNT5A/NRARP/PTK2B/CHI3L1/CCN3/ACKR3/ANGPTL4/CDH13/EFNA1/SEMA6A/VEGFA/F3/FOXO4/SEMA3E/ANPEP/NR2E1/ANGPT1/SERPINF1/RSPO3/ISM1/HPSE/ITGA5/GATA2/TAL1/LEPR/SCG2/ESM1/EPHB3/THBS2/HEY1/TBX4/WNT7A	41	BP
GO:0048514	blood vessel morphogenesis	45/887	182/7920	0.247253	2.20771	5.85345	1.66004e-07	0.000253487	THBS1/AQP1/TSPAN12/STRA6/EPHA1/PLK2/GJA1/PGF/RGCC/PLCD3/CXCL10/WNT5A/NRARP/TIPARP/PTK2B/CHI3L1/CCN3/ACKR3/ANGPTL4/CDH13/EFNA1/SEMA6A/VEGFA/F3/FOXO4/PRDM1/SEMA3E/ANPEP/NR2E1/ANGPT1/SERPINF1/RSPO3/ISM1/HPSE/ITGA5/GATA2/TAL1/LEPR/SCG2/ESM1/EPHB3/THBS2/HEY1/TBX4/WNT7A	45	BP
GO:0001568	blood vessel development	47/887	203/7920	0.231527	2.0673	5.47062	7.07744e-07	0.00044549	THBS1/AQP1/TSPAN12/STRA6/WIF1/EPHA1/PLK2/GJA1/PGF/RGCC/PLCD3/CXCL10/WNT5A/NRARP/TIPARP/PTK2B/CHI3L1/CCN3/ACKR3/ANGPTL4/CDH13/EFNA1/SEMA6A/VEGFA/F3/FOXO4/PRDM1/SEMA3E/ANPEP/NR2E1/ANGPT1/SERPINF1/RSPO3/ISM1/HPSE/ITGA5/GATA2/TAL1/LEPR/SCG2/ESM1/EPHB3/THBS2/HEY1/TBX4/WNT7A/APLN	47	BP
GO:0001944	vasculature development	49/887	216/7920	0.226852	2.02555	5.42693	7.82878e-07	0.00044549	THBS1/AQP1/TSPAN12/STRA6/WIF1/EPHA1/PLK2/GJA1/PGF/RGCC/PLCD3/CXCL10/WNT5A/NRARP/TIPARP/PTK2B/CHI3L1/CCN3/ACKR3/ANGPTL4/CDH13/NR2F2/EFNA1/SEMA6A/PDCD4/VEGFA/F3/FOXO4/PRDM1/SEMA3E/ANPEP/NR2E1/ANGPT1/SERPINF1/RSPO3/ISM1/HPSE/ITGA5/GATA2/TAL1/LEPR/SCG2/ESM1/EPHB3/THBS2/HEY1/TBX4/WNT7A/APLN	49	BP
GO:0072359	circulatory system development	64/887	313/7920	0.204473	1.82573	5.29336	8.80918e-07	0.00044549	THBS1/AQP1/TSPAN12/STRA6/WIF1/EPHA1/PLK2/GJA1/PGF/RGCC/PLCD3/CXCL10/WNT5A/NRARP/TIPARP/PTK2B/CHI3L1/CCN3/ACKR3/ANGPTL4/PIM1/CDH13/NR2F2/MYL7/EFNA1/SEMA6A/PDCD4/VEGFA/F3/MESP2/FOXO4/PRDM1/SEMA3E/SOX9/ANPEP/NR2E1/ANGPT1/SERPINF1/RSPO3/CPE/ISM1/LDB3/HPSE/ITGA5/GATA2/TAL1/SGCZ/LEPR/SCG2/ESM1/HSPB7/EPHB3/THBS2/HEY1/TBX4/LBX1/MUC13/CRB2/GATA5/WNT7A/WNT16/EPOR/MESP1/APLN	64	BP
GO:0030595	leukocyte chemotaxis	26/887	85/7920	0.305882	2.73122	5.69859	1.0029e-06	0.00044549	DPP4/S100A8/S100A9/CXCL14/HSD3B7/CXCL16/PGF/NEDD9/CXCL10/WNT5A/PTK2B/DPEP1/CCN3/SLC12A2/VEGFA/CXCL11/CHGA/CCL4/RAC2/SCG2/IL16/AIF1/C5AR2/JAML/PPBP/BDKRB2	26	BP
GO:0040011	locomotion	71/887	361/7920	0.196676	1.75611	5.22198	1.0211e-06	0.00044549	THBS1/DPP4/S100A8/S100A9/CLDN4/CXCL14/DUSP10/PIK3R1/GDF15/EPHA1/HSD3B7/PLK2/ARRDC3/CXCL16/GJA1/PGF/RGCC/MET/RUFY3/NEDD9/DNAI3/CXCL10/WNT5A/TP53INP1/PTP4A1/PTK2B/NOVA2/SYDE1/BBS1/DPEP1/RAP2B/CCN3/ACKR3/SEMA4C/SLC12A2/NR2F2/DOCK10/SEMA6A/VEGFA/SEMA3E/ENPP2/SOX9/IGFBP5/NR2E1/CXCL11/CHGA/CCL4/GATA2/RAC2/HTR1D/KRT5/RARRES2/SCG2/IL16/MMP7/RIPK3/TWIST2/AIF1/CCL17/SELE/THY1/WNT7A/NEXMIF/C5AR2/JAML/RXFP4/…	71	BP
GO:0007155	cell adhesion	80/887	428/7920	0.186916	1.66897	5.05306	1.76114e-06	0.000598035	THBS1/PCDH7/DPP4/S100A8/S100A9/CDH6/CEBPB/IL1A/CLDN4/VCAM1/DUSP10/CCN2/IGFBP2/PIK3R1/EPHA1/ALCAM/RGCC/FOLR2/GPNMB/NTN4/NEDD9/LAMB1/WNT5A/NRARP/EGFL7/DLG1/SIGLEC14/TJP3/PTK2B/SIGLEC5/SLA-DQB1/RAP2B/CCN3/PCK1/LIMS2/IL15/ZAN/CDH23/CDH13/NUAK1/EPHA7/CBLB/SEMA6A/ROBO3/VEGFA/SEMA3E/SOX9/VWF/IL7/HPSE/PLAU/ITGA5/RAC2/TMEM47/DLG4/LRRC32/EPHB3/AIF1/ITGB6/CLDN22/VSIR/THBS2/GPR4/SELE/SLITRK2/TNC/CRB2/ITGA4/T…	80	BP
GO:0040012	regulation of locomotion	59/887	286/7920	0.206294	1.84199	5.1504	1.76238e-06	0.000598035	THBS1/DPP4/CLDN4/CXCL14/DUSP10/PIK3R1/GDF15/EPHA1/PLK2/ARRDC3/CXCL16/GJA1/PGF/RGCC/MET/RUFY3/NEDD9/DNAI3/CXCL10/WNT5A/TP53INP1/PTP4A1/PTK2B/NOVA2/SYDE1/BBS1/DPEP1/RAP2B/CCN3/SEMA4C/NR2F2/DOCK10/SEMA6A/VEGFA/SEMA3E/ENPP2/SOX9/IGFBP5/NR2E1/CCL4/GATA2/RAC2/HTR1D/KRT5/RARRES2/IL16/MMP7/RIPK3/TWIST2/AIF1/CCL17/SELE/THY1/WNT7A/NEXMIF/C5AR2/FGF21/CHRM4/TAC4	59	BP
GO:0035239	tube morphogenesis	53/887	254/7920	0.208661	1.86313	4.9652	4.19247e-06	0.00128038	THBS1/AQP1/TSPAN12/STRA6/EPHA1/PLK2/GJA1/PGF/RGCC/MET/AREG/PLCD3/CXCL10/WNT5A/NRARP/TIPARP/PTK2B/CHI3L1/CCN3/ACKR3/ANGPTL4/ID2/SEMA4C/CDH13/EPHA7/EFNA1/SEMA6A/VEGFA/F3/FOXO4/PRDM1/SEMA3E/SOX9/ANPEP/NR2E1/ANGPT1/SERPINF1/RSPO3/ISM1/HPSE/ITGA5/GATA2/TAL1/LEPR/SCG2/ESM1/EPHB3/THBS2/HEY1/TBX4/LBX1/WNT7A/HOXA11	53	BP
GO:0016477	cell migration	82/887	456/7920	0.179825	1.60565	4.7309	6.30048e-06	0.00162578	THBS1/S100A12/DPP4/S100A8/S100A9/CLDN4/CXCL14/DUSP10/PIK3R1/GDF15/EPHA1/HSD3B7/PLK2/CXCL16/GJA1/PGF/RGCC/NTN4/MET/RUFY3/NEDD9/DNAI3/LAMB1/CXCL10/WNT5A/TNFAIP3/TP53INP1/PTP4A1/PTK2B/ARPC5L/SYDE1/FGFR4/BBS1/DPEP1/RAP2B/CCN3/ACKR3/SEMA4C/LRP8/SLC12A2/NR2F2/DOCK10/PLAT/SYDE2/SEMA6A/VEGFA/SEMA3E/ENPP2/SOX9/IGFBP5/NR2E1/CXCL11/CHGA/CCL4/ITGA5/GATA2/STRIP2/RAC2/KRT5/SCG2/IL16/MMP7/POU3F2/RIPK3/TWIST2/EP…	82	BP
GO:0050900	leukocyte migration	31/887	121/7920	0.256198	2.28759	5.06847	6.38813e-06	0.00162578	DPP4/S100A8/S100A9/CXCL14/PIK3R1/GDF15/HSD3B7/CXCL16/PGF/NEDD9/CXCL10/WNT5A/PTK2B/DPEP1/CCN3/SLC12A2/VEGFA/CXCL11/CHGA/CCL4/RAC2/SCG2/IL16/RIPK3/AIF1/SELE/ITGA4/C5AR2/JAML/PPBP/BDKRB2	31	BP
GO:0060326	cell chemotaxis	31/887	122/7920	0.254098	2.26884	5.01558	7.6676e-06	0.00171993	THBS1/DPP4/S100A8/S100A9/CXCL14/HSD3B7/CXCL16/PGF/MET/NEDD9/CXCL10/WNT5A/PTK2B/DPEP1/CCN3/ACKR3/SLC12A2/VEGFA/CXCL11/CHGA/CCL4/RAC2/SCG2/IL16/AIF1/CCL17/C5AR2/JAML/RXFP4/PPBP/BDKRB2	31	BP
GO:0042127	regulation of cell population proliferation	85/887	480/7920	0.177083	1.58117	4.66515	7.88444e-06	0.00171993	THBS1/AQP1/IL6R/DPP4/CEBPB/IL1A/BTG2/PTGES/DUSP10/IFIT3/CLEC11A/IGFBP2/PIK3R1/EPHA1/CLU/HMOX1/GJA1/BMPR1B/PGF/RGCC/AREG/PLCD3/CXCL10/WNT5A/NRARP/HILPDA/IRF6/EGFL7/TNFAIP3/OVOL1/JUN/CCNB1/TP53INP1/CDCA7/PTK2B/KLF11/FGFR4/PTGFR/NFKBIA/CCN3/ACKR3/ID2/IL15/PIM1/CDKN2C/EREG/NR2F2/CBLB/PTGIR/PDCD4/VEGFA/F3/FOXO4/PRDM1/SOX9/KDF1/IL6/IGFBP5/NR2E1/CXCL11/THPO/IL7/GATA2/RAC2/TAL1/RLN2/LRRC32/MMP7/POU3F2/RI…	85	BP
GO:0030334	regulation of cell migration	51/887	250/7920	0.204	1.82151	4.68719	1.24102e-05	0.00252671	THBS1/DPP4/CLDN4/CXCL14/DUSP10/PIK3R1/GDF15/EPHA1/PLK2/CXCL16/GJA1/PGF/RGCC/MET/RUFY3/NEDD9/DNAI3/CXCL10/WNT5A/TP53INP1/PTP4A1/PTK2B/SYDE1/DPEP1/RAP2B/CCN3/SEMA4C/NR2F2/DOCK10/SEMA6A/VEGFA/SEMA3E/ENPP2/SOX9/IGFBP5/NR2E1/CCL4/GATA2/RAC2/KRT5/MMP7/RIPK3/TWIST2/AIF1/CCL17/SELE/THY1/WNT7A/NEXMIF/C5AR2/FGF21	51	BP
GO:0022603	regulation of anatomical structure morphogenesis	48/887	231/7920	0.207792	1.85537	4.68546	1.34041e-05	0.00255852	THBS1/AQP1/TSPAN12/CLDN4/LZTS1/CDC42EP3/EPHA1/PLK2/GJA1/PGF/RGCC/NTN4/RUFY3/CST3/CXCL10/WNT5A/TNFAIP3/HECW2/PTK2B/CHI3L1/RAP2B/SEMA4C/LRP8/EPHA7/EFNA1/SEMA6A/VEGFA/F3/FOXO4/SEMA3E/ENPP2/SOX9/NR2E1/SERPINF1/ISM1/ITGA5/GATA2/STRIP2/RAC2/ISLR2/BDNF/POU3F2/EPHB3/THBS2/CRB2/WNT7A/TNFSF13B/HOXA11	48	BP
GO:0048646	anatomical structure formation involved in morphogenesis	68/887	367/7920	0.185286	1.65441	4.55883	1.47158e-05	0.00264364	THBS1/AQP1/TSPAN12/STRA6/DUSP5/FLNC/CSRP1/GDF15/EPHA1/PLK2/GJA1/PGF/KRT19/RGCC/PLCD3/CXCL10/WNT5A/TNNT1/NRARP/TNFAIP3/PTK2B/CHI3L1/CCN3/ACKR3/ANGPTL4/DUSP1/SEMA4C/LRP8/PIM1/CDH13/EFNA1/SEMA6A/VEGFA/F3/MESP2/FOXO4/SEMA3E/RELT/SPACA1/SOX9/MEOX1/ANPEP/NR2E1/ANGPT1/SERPINF1/RSPO3/ISM1/HPSE/ODAPH/ITGA5/GATA2/TAL1/LEPR/SCG2/GARIN1A/ESM1/EPHB3/THBS2/HEY1/TBX4/SLC44A4/CRB2/ITGA4/WNT7A/TNFSF13B/MMP20/MESP…	68	BP
GO:0006935	chemotaxis	36/887	157/7920	0.229299	2.04741	4.70736	1.77747e-05	0.00301577	THBS1/DPP4/S100A8/S100A9/CXCL14/HSD3B7/CXCL16/PGF/MET/NEDD9/CXCL10/WNT5A/PTK2B/NOVA2/DPEP1/CCN3/ACKR3/SEMA4C/SLC12A2/SEMA6A/VEGFA/SEMA3E/CXCL11/CHGA/CCL4/RAC2/RARRES2/SCG2/IL16/AIF1/CCL17/C5AR2/JAML/RXFP4/PPBP/BDKRB2	36	BP
GO:0042330	taxis	36/887	159/7920	0.226415	2.02165	4.62137	2.38433e-05	0.00383249	THBS1/DPP4/S100A8/S100A9/CXCL14/HSD3B7/CXCL16/PGF/MET/NEDD9/CXCL10/WNT5A/PTK2B/NOVA2/DPEP1/CCN3/ACKR3/SEMA4C/SLC12A2/SEMA6A/VEGFA/SEMA3E/CXCL11/CHGA/CCL4/RAC2/RARRES2/SCG2/IL16/AIF1/CCL17/C5AR2/JAML/RXFP4/PPBP/BDKRB2	36	BP
GO:0050920	regulation of chemotaxis	20/887	67/7920	0.298507	2.66537	4.86134	2.63633e-05	0.00402568	THBS1/DPP4/CXCL14/PGF/MET/NEDD9/CXCL10/WNT5A/PTK2B/NOVA2/CCN3/SEMA4C/SEMA6A/VEGFA/SEMA3E/RAC2/RARRES2/IL16/AIF1/C5AR2	20	BP
GO:0045765	regulation of angiogenesis	22/887	79/7920	0.278481	2.48655	4.71557	3.52089e-05	0.0049863	THBS1/AQP1/TSPAN12/EPHA1/PLK2/PGF/RGCC/CXCL10/WNT5A/PTK2B/CHI3L1/SEMA6A/VEGFA/F3/FOXO4/SEMA3E/NR2E1/SERPINF1/ISM1/ITGA5/GATA2/THBS2	22	BP
GO:2000145	regulation of cell motility	53/887	273/7920	0.194139	1.73346	4.37967	3.59197e-05	0.0049863	THBS1/DPP4/CLDN4/CXCL14/DUSP10/PIK3R1/GDF15/EPHA1/PLK2/CXCL16/GJA1/PGF/RGCC/MET/RUFY3/NEDD9/DNAI3/CXCL10/WNT5A/TP53INP1/PTP4A1/PTK2B/SYDE1/BBS1/DPEP1/RAP2B/CCN3/SEMA4C/NR2F2/DOCK10/SEMA6A/VEGFA/SEMA3E/ENPP2/SOX9/IGFBP5/NR2E1/CCL4/GATA2/RAC2/KRT5/MMP7/RIPK3/TWIST2/AIF1/CCL17/SELE/THY1/WNT7A/NEXMIF/C5AR2/FGF21/TAC4	53	BP
GO:0040013	negative regulation of locomotion	23/887	85/7920	0.270588	2.41608	4.66126	3.88872e-05	0.00516354	THBS1/DPP4/DUSP10/GDF15/EPHA1/ARRDC3/GJA1/RGCC/NEDD9/DNAI3/WNT5A/TP53INP1/DPEP1/RAP2B/CCN3/SEMA4C/NR2F2/SEMA6A/SEMA3E/IGFBP5/AIF1/NEXMIF/C5AR2	23	BP
GO:0034097	response to cytokine	52/887	270/7920	0.192593	1.71965	4.27269	5.31018e-05	0.0062916	IL6R/IL1A/ISG15/PIK3R1/PMM1/KRT8/CXCL16/MX1/SYNGR1/ATIC/IFNAR1/EGR1/PCOLCE2/CXCL10/WNT5A/NFIL3/GAPDH/SLC27A1/DUOX1/SHPK/PTK2B/SRM/CHI3L1/RAB7B/NFKBIA/IL15/PIM1/SLC12A2/EREG/JAK3/SOX9/IL6/CXCL11/THPO/IL7/TNF/CCL4/SSTR1/ENDOG/LEPR/ABCG4/AIF1/CCL17/SELE/TNFSF13B/TICAM2/TRIM44/IL1B/FLT3/EPOR/UBD/PPBP	52	BP
GO:1901652	response to peptide	52/887	270/7920	0.192593	1.71965	4.27269	5.31018e-05	0.0062916	IL6R/IL1A/ISG15/PIK3R1/PMM1/KRT8/CXCL16/MX1/SYNGR1/ATIC/IFNAR1/EGR1/PCOLCE2/CXCL10/WNT5A/NFIL3/GAPDH/SLC27A1/DUOX1/SHPK/PTK2B/SRM/CHI3L1/RAB7B/NFKBIA/IL15/PIM1/SLC12A2/EREG/JAK3/SOX9/IL6/CXCL11/THPO/IL7/TNF/CCL4/SSTR1/ENDOG/LEPR/ABCG4/AIF1/CCL17/SELE/TNFSF13B/TICAM2/TRIM44/IL1B/FLT3/EPOR/UBD/PPBP	52	BP
GO:1901342	regulation of vasculature development	22/887	81/7920	0.271605	2.42515	4.57826	5.35631e-05	0.0062916	THBS1/AQP1/TSPAN12/EPHA1/PLK2/PGF/RGCC/CXCL10/WNT5A/PTK2B/CHI3L1/SEMA6A/VEGFA/F3/FOXO4/SEMA3E/NR2E1/SERPINF1/ISM1/ITGA5/GATA2/THBS2	22	BP
GO:0035295	tube development	57/887	305/7920	0.186885	1.66869	4.2293	5.69259e-05	0.00643895	THBS1/AQP1/TSPAN12/STRA6/EPHA1/PLK2/GJA1/PGF/RGCC/MET/AREG/PLCD3/TIGAR/CXCL10/WNT5A/NRARP/TIPARP/PTK2B/CHI3L1/SLC23A1/CCN3/ACKR3/ANGPTL4/ID2/SEMA4C/CDH13/EPHA7/EFNA1/SEMA6A/VEGFA/F3/FOXO4/PRDM1/SEMA3E/SOX9/ANPEP/IGFBP5/NR2E1/ANGPT1/SERPINF1/RSPO3/ISM1/HPSE/ITGA5/GATA2/TAL1/LEPR/SCG2/ESM1/EPHB3/THBS2/REC8/HEY1/TBX4/LBX1/WNT7A/HOXA11	57	BP
GO:0001666	response to hypoxia	18/887	60/7920	0.3	2.67869	4.63513	6.15383e-05	0.00671207	AQP1/DPP4/HMOX2/FAM162A/PGF/BNIP3L/RGCC/EGR1/TIGAR/DDIT4/ACAA2/EPAS1/SLC2A8/BBC3/VEGFA/CHRNB2/EGLN3/MMP2	18	BP
GO:0006096	glycolytic process	11/887	27/7920	0.407407	3.63773	4.87549	7.81179e-05	0.00771533	ENO2/ALDOC/PGAM1/PGK1/TPI1/TIGAR/GAPDH/DDIT4/P2RX7/ENO4/FBP1	11	BP
GO:0033993	response to lipid	41/887	200/7920	0.205	1.83044	4.22417	7.8152e-05	0.00771533	AQP1/S100A8/S100A9/CEBPB/IL1A/DUSP10/PCK2/SLPI/IFNAR1/AREG/CXCL10/WNT5A/TNFAIP3/DDIT4/JUN/SCNN1B/SHPK/PTK2B/PTGFR/INSIG2/NFKBIA/PCK1/PIM1/NR3C1/P2RX7/PTGIR/PDCD4/SOX9/CFTR/SOCS2/INSIG1/SSTR1/ESR2/TICAM2/FFAR3/ESR1/IL1B/SCNN1G/FFAR1/PPBP/SLC11A1	41	BP
GO:0036293	response to decreased oxygen levels	18/887	61/7920	0.295082	2.63478	4.55163	7.83154e-05	0.00771533	AQP1/DPP4/HMOX2/FAM162A/PGF/BNIP3L/RGCC/EGR1/TIGAR/DDIT4/ACAA2/EPAS1/SLC2A8/BBC3/VEGFA/CHRNB2/EGLN3/MMP2	18	BP
GO:0048247	lymphocyte chemotaxis	9/887	19/7920	0.473684	4.22951	5.00495	8.66796e-05	0.00827249	CXCL14/HSD3B7/CXCL16/NEDD9/CXCL10/WNT5A/PTK2B/SLC12A2/CXCL11	9	BP
GO:0071345	cellular response to cytokine stimulus	48/887	249/7920	0.192771	1.72125	4.10662	0.000100041	0.00925831	IL6R/IL1A/ISG15/PIK3R1/PMM1/KRT8/MX1/SYNGR1/ATIC/IFNAR1/EGR1/PCOLCE2/CXCL10/WNT5A/NFIL3/GAPDH/SLC27A1/DUOX1/SHPK/PTK2B/SRM/CHI3L1/RAB7B/NFKBIA/IL15/PIM1/SLC12A2/EREG/JAK3/SOX9/IL6/CXCL11/THPO/IL7/TNF/CCL4/SSTR1/LEPR/ABCG4/AIF1/CCL17/TNFSF13B/TICAM2/TRIM44/IL1B/FLT3/EPOR/PPBP	48	BP
GO:0009137	purine nucleoside diphosphate catabolic process	11/887	28/7920	0.392857	3.50781	4.72071	0.000115763	0.00955513	ENO2/ALDOC/PGAM1/PGK1/TPI1/TIGAR/GAPDH/DDIT4/P2RX7/ENO4/FBP1	11	BP
GO:0009181	purine ribonucleoside diphosphate catabolic process	11/887	28/7920	0.392857	3.50781	4.72071	0.000115763	0.00955513	ENO2/ALDOC/PGAM1/PGK1/TPI1/TIGAR/GAPDH/DDIT4/P2RX7/ENO4/FBP1	11	BP
GO:0019364	pyridine nucleotide catabolic process	11/887	28/7920	0.392857	3.50781	4.72071	0.000115763	0.00955513	ENO2/ALDOC/PGAM1/PGK1/TPI1/TIGAR/GAPDH/DDIT4/P2RX7/ENO4/FBP1	11	BP
GO:0046032	ADP catabolic process	11/887	28/7920	0.392857	3.50781	4.72071	0.000115763	0.00955513	ENO2/ALDOC/PGAM1/PGK1/TPI1/TIGAR/GAPDH/DDIT4/P2RX7/ENO4/FBP1	11	BP
GO:0050673	epithelial cell proliferation	30/887	133/7920	0.225564	2.01405	4.18821	0.000120331	0.00967084	THBS1/CEBPB/DUSP10/PGF/RGCC/AREG/WNT5A/NRARP/IRF6/EGFL7/TNFAIP3/OVOL1/BCL2L2/CCN3/ID2/EREG/NR2F2/VEGFA/F3/SOX9/KDF1/IL6/IGFBP5/GATA2/RLN2/ITGA4/RASGRF1/WNT7A/WNT16/APLN	30	BP
GO:0009628	response to abiotic stimulus	50/887	265/7920	0.188679	1.68471	4.0261	0.000126355	0.00989458	AQP1/DPP4/CRYAB/IL1A/STRA6/TCIM/PIK3R1/HMOX2/OPN4/FAM162A/PDE6C/ATP6V0A2/GJA1/PGF/BNIP3L/RGCC/EGR1/MAP3K1/TIGAR/RFWD3/PPL/ETV1/DDIT4/TP53INP1/SLC27A1/SCNN1B/PRIMPOL/ACAA2/CHI3L1/EPAS1/TRPV3/SLC2A8/ID2/P2RX7/BHLHE40/BBC3/USP2/VEGFA/SOX9/CIDEA/MMP1/KRT5/CHRNB2/EGLN3/MMP2/GPR4/ATAT1/SCNN1G/SOST/BDKRB2	50	BP
GO:0048659	smooth muscle cell proliferation	12/887	33/7920	0.363636	3.2469	4.59316	0.00013661	0.0104301	THBS1/PIK3R1/HMOX1/GJA1/TNFAIP3/CCN3/ID2/PTGIR/PDCD4/IGFBP5/AIF1/APLN	12	BP
GO:0009191	ribonucleoside diphosphate catabolic process	11/887	29/7920	0.37931	3.38685	4.57283	0.000167822	0.012203	ENO2/ALDOC/PGAM1/PGK1/TPI1/TIGAR/GAPDH/DDIT4/P2RX7/ENO4/FBP1	11	BP
GO:0072526	pyridine-containing compound catabolic process	11/887	29/7920	0.37931	3.38685	4.57283	0.000167822	0.012203	ENO2/ALDOC/PGAM1/PGK1/TPI1/TIGAR/GAPDH/DDIT4/P2RX7/ENO4/FBP1	11	BP
GO:0070482	response to oxygen levels	19/887	70/7920	0.271429	2.42358	4.24837	0.000172251	0.0122338	AQP1/DPP4/HMOX2/FAM162A/ATP6V0A2/PGF/BNIP3L/RGCC/EGR1/TIGAR/DDIT4/ACAA2/EPAS1/SLC2A8/BBC3/VEGFA/CHRNB2/EGLN3/MMP2	19	BP
GO:0030312	external encapsulating structure	37/984	188/9127	0.196809	1.82548	3.97545	0.000193607	0.0358454	THBS1/S100A8/CCN2/MMP13/NTN4/LAMB1/PCOLCE2/WNT5A/SCARA3/COL3A1/CCN3/ANGPTL4/ZAN/F3/VWF/MMP1/ANGPT1/HPSE/COL5A3/RARRES2/LRRC32/MMP7/ADAMDEC1/THBS2/BGN/MMP2/FGL2/ELN/TNC/MMP16/WNT7A/MMP20/CLEC14A/ADAMTS9/MFAP2/MMP25/BCAN	37	CC
GO:0031012	extracellular matrix	37/984	188/9127	0.196809	1.82548	3.97545	0.000193607	0.0358454	THBS1/S100A8/CCN2/MMP13/NTN4/LAMB1/PCOLCE2/WNT5A/SCARA3/COL3A1/CCN3/ANGPTL4/ZAN/F3/VWF/MMP1/ANGPT1/HPSE/COL5A3/RARRES2/LRRC32/MMP7/ADAMDEC1/THBS2/BGN/MMP2/FGL2/ELN/TNC/MMP16/WNT7A/MMP20/CLEC14A/ADAMTS9/MFAP2/MMP25/BCAN	37	CC
GO:0006090	pyruvate metabolic process	14/887	44/7920	0.318182	2.84104	4.34873	0.000200682	0.0139292	ENO2/PCK2/ALDOC/PGAM1/PGK1/TPI1/TIGAR/GAPDH/LDHA/DDIT4/PCK1/P2RX7/ENO4/FBP1	14	BP
GO:0032496	response to lipopolysaccharide	21/887	83/7920	0.253012	2.25914	4.0951	0.000235379	0.0158316	S100A8/S100A9/CEBPB/IL1A/DUSP10/SLPI/IFNAR1/CXCL10/WNT5A/TNFAIP3/JUN/SHPK/PTGFR/NFKBIA/P2RX7/PTGIR/PDCD4/TICAM2/IL1B/PPBP/SLC11A1	21	BP
GO:0009134	nucleoside diphosphate catabolic process	11/887	30/7920	0.366667	3.27396	4.4313	0.000238459	0.0158316	ENO2/ALDOC/PGAM1/PGK1/TPI1/TIGAR/GAPDH/DDIT4/P2RX7/ENO4/FBP1	11	BP
GO:0072523	purine-containing compound catabolic process	15/887	50/7920	0.3	2.67869	4.22859	0.000249547	0.0162152	ENO2/ALDOC/PGAM1/PGK1/TPI1/TIGAR/GAPDH/DDIT4/ACAT1/PDE4B/P2RX7/ADA2/ENO4/FBP1/XDH	15	BP
GO:0097529	myeloid leukocyte migration	19/887	72/7920	0.263889	2.35626	4.1054	0.00025713	0.0163599	DPP4/S100A8/S100A9/PIK3R1/PGF/CXCL10/PTK2B/DPEP1/CCN3/VEGFA/CHGA/CCL4/RAC2/SCG2/AIF1/C5AR2/JAML/PPBP/BDKRB2	19	BP
GO:0070161	anchoring junction	43/984	233/9127	0.184549	1.71177	3.82573	0.000273629	0.0358454	DPP4/CDH6/CLDN4/PIK3R1/ATP6V0A2/FLRT3/KRT8/GJA1/ADD3/NEDD9/AVIL/KLHL24/TJP3/PTK2B/KLF11/FRMD4B/CLDN12/FGFR4/RAP2B/CCN3/PANX1/LIMS2/P2RX7/CDH13/MPP2/PARD6G/LDB3/ITGA5/TMEM47/IL16/ITGB6/CLDN22/TRIP6/TRIM15/ATAT1/CRB2/THY1/TNFSF13B/CDH19/CLDN23/JAML/CLDN8/GJB1	43	CC
GO:0030593	neutrophil chemotaxis	10/887	26/7920	0.384615	3.43422	4.41494	0.00029144	0.0178011	DPP4/S100A8/S100A9/CXCL10/DPEP1/RAC2/C5AR2/JAML/PPBP/BDKRB2	10	BP
GO:0060021	roof of mouth development	10/887	26/7920	0.384615	3.43422	4.41494	0.00029144	0.0178011	WNT5A/IRF6/TIPARP/INSIG2/CSRNP1/INSIG1/LRRC32/EPHB3/WNT7A/MMP25	10	BP
GO:0009135	purine nucleoside diphosphate metabolic process	11/887	31/7920	0.354839	3.16835	4.29561	0.000332652	0.0183113	ENO2/ALDOC/PGAM1/PGK1/TPI1/TIGAR/GAPDH/DDIT4/P2RX7/ENO4/FBP1	11	BP
GO:0009179	purine ribonucleoside diphosphate metabolic process	11/887	31/7920	0.354839	3.16835	4.29561	0.000332652	0.0183113	ENO2/ALDOC/PGAM1/PGK1/TPI1/TIGAR/GAPDH/DDIT4/P2RX7/ENO4/FBP1	11	BP
GO:0046031	ADP metabolic process	11/887	31/7920	0.354839	3.16835	4.29561	0.000332652	0.0183113	ENO2/ALDOC/PGAM1/PGK1/TPI1/TIGAR/GAPDH/DDIT4/P2RX7/ENO4/FBP1	11	BP
GO:0048660	regulation of smooth muscle cell proliferation	11/887	31/7920	0.354839	3.16835	4.29561	0.000332652	0.0183113	THBS1/PIK3R1/HMOX1/GJA1/TNFAIP3/ID2/PTGIR/PDCD4/IGFBP5/AIF1/APLN	11	BP
GO:1905954	positive regulation of lipid localization	11/887	31/7920	0.354839	3.16835	4.29561	0.000332652	0.0183113	PLTP/C3/PTGES/HILPDA/PLIN3/P2RX7/CIDEA/IL6/TNF/ABCG4/IL1B	11	BP
GO:0010975	regulation of neuron projection development	24/887	103/7920	0.23301	2.08054	3.91981	0.000336519	0.0183113	LZTS1/RUFY3/WNT5A/AVIL/HECW2/PTK2B/NOVA2/RAP2B/PAQR3/SEMA4C/LRP8/EPHA7/EFNA1/SEMA6A/SEMA3E/NR2E1/MYLIP/ISLR2/BDNF/POU3F2/EPHB3/THY1/WNT7A/ZNF365	24	BP
GO:0050922	negative regulation of chemotaxis	9/887	22/7920	0.409091	3.65276	4.42464	0.000341763	0.0183113	THBS1/DPP4/WNT5A/CCN3/SEMA4C/SEMA6A/SEMA3E/AIF1/C5AR2	9	BP
GO:0040017	positive regulation of locomotion	34/887	167/7920	0.203593	1.81787	3.79347	0.000357413	0.0188197	THBS1/CLDN4/CXCL14/PIK3R1/EPHA1/PLK2/CXCL16/PGF/MET/RUFY3/NEDD9/CXCL10/WNT5A/PTP4A1/PTK2B/SYDE1/SEMA4C/SEMA6A/VEGFA/SEMA3E/ENPP2/SOX9/IGFBP5/CCL4/GATA2/RAC2/RARRES2/IL16/MMP7/TWIST2/AIF1/CCL17/WNT7A/TAC4	34	BP
GO:0048871	multicellular organismal-level homeostasis	43/887	228/7920	0.188596	1.68397	3.72146	0.000373364	0.0193264	AQP1/TSPAN12/CEBPB/IL1A/ISG15/CASP3/PTGES/SQSTM1/GDF15/HMOX1/ARRDC3/GJA1/LYAR/EGR1/FBXL5/LPCAT1/TNFAIP3/TJP3/SLC27A1/SCNN1B/PTK2B/NOVA2/BBS1/ACP5/CCN3/P2RX7/TUB/COL11A2/SOX9/CIDEA/CFTR/IL7/FCGR3A/GATA2/RAC2/TAL1/LEPR/RIPK3/CRB2/TNFSF13B/IL1B/SCNN1G/FGF21	43	BP
GO:0030336	negative regulation of cell migration	18/887	69/7920	0.26087	2.3293	3.93832	0.000432159	0.0216652	THBS1/DPP4/DUSP10/GDF15/EPHA1/GJA1/RGCC/NEDD9/DNAI3/TP53INP1/DPEP1/RAP2B/CCN3/NR2F2/IGFBP5/AIF1/NEXMIF/C5AR2	18	BP
GO:0002040	sprouting angiogenesis	14/887	47/7920	0.297872	2.65969	4.0526	0.000432737	0.0216652	THBS1/PLK2/PGF/NRARP/PTK2B/CDH13/SEMA6A/VEGFA/SEMA3E/NR2E1/RSPO3/ITGA5/GATA2/ESM1	14	BP
GO:0007265	Ras protein signal transduction	13/887	42/7920	0.309524	2.76373	4.06982	0.000456548	0.0224887	RASA4B/CCNA2/RASSF1/DOK4/SYDE1/RGL1/RASGEF1B/SYDE2/SYNGAP1/FBP1/RAPGEFL1/RASGRP2/RASGRF1	13	BP
GO:0030335	positive regulation of cell migration	31/887	150/7920	0.206667	1.84532	3.71179	0.000489461	0.0237272	THBS1/CLDN4/CXCL14/PIK3R1/EPHA1/PLK2/CXCL16/PGF/MET/RUFY3/NEDD9/CXCL10/WNT5A/PTP4A1/PTK2B/SYDE1/SEMA4C/SEMA6A/VEGFA/SEMA3E/ENPP2/SOX9/IGFBP5/CCL4/GATA2/RAC2/MMP7/TWIST2/AIF1/CCL17/WNT7A	31	BP
GO:0008284	positive regulation of cell population proliferation	49/887	274/7920	0.178832	1.59679	3.5703	0.000545224	0.0254635	THBS1/AQP1/IL6R/DPP4/IL1A/CLEC11A/IGFBP2/PIK3R1/EPHA1/HMOX1/GJA1/BMPR1B/PGF/AREG/WNT5A/NRARP/HILPDA/EGFL7/TNFAIP3/CCNB1/PTK2B/FGFR4/PTGFR/ID2/IL15/PIM1/EREG/VEGFA/F3/SOX9/IL6/IGFBP5/NR2E1/THPO/IL7/GATA2/RAC2/RLN2/POU3F2/ESM1/AIF1/ITGA4/WNT7A/TNFSF13B/IL1B/EPOR/APLN/FGF21/BCAN	49	BP
GO:0098609	cell-cell adhesion	48/887	267/7920	0.179775	1.60521	3.5725	0.000548309	0.0254635	PCDH7/DPP4/S100A8/S100A9/CDH6/CEBPB/IL1A/VCAM1/DUSP10/IGFBP2/RGCC/WNT5A/NRARP/DLG1/TJP3/SLA-DQB1/RAP2B/CCN3/PCK1/LIMS2/IL15/CDH23/CDH13/EPHA7/CBLB/ROBO3/SOX9/IL7/ITGA5/RAC2/TMEM47/DLG4/LRRC32/EPHB3/AIF1/ITGB6/VSIR/SELE/SLITRK2/CRB2/ITGA4/THY1/TNFSF13B/NEXMIF/CDH19/IL1B/JAML/ROBO4	48	BP
GO:0016525	negative regulation of angiogenesis	10/887	28/7920	0.357143	3.18892	4.12042	0.000584234	0.0254635	THBS1/PLK2/RGCC/CXCL10/SEMA6A/FOXO4/SEMA3E/SERPINF1/ISM1/THBS2	10	BP
GO:2000181	negative regulation of blood vessel morphogenesis	10/887	28/7920	0.357143	3.18892	4.12042	0.000584234	0.0254635	THBS1/PLK2/RGCC/CXCL10/SEMA6A/FOXO4/SEMA3E/SERPINF1/ISM1/THBS2	10	BP
GO:0050921	positive regulation of chemotaxis	13/887	43/7920	0.302326	2.69946	3.96817	0.000588392	0.0254635	THBS1/CXCL14/PGF/MET/NEDD9/CXCL10/WNT5A/PTK2B/VEGFA/RAC2/RARRES2/IL16/AIF1	13	BP
GO:0002688	regulation of leukocyte chemotaxis	12/887	38/7920	0.315789	2.81968	3.99295	0.000613721	0.0254635	DPP4/CXCL14/PGF/NEDD9/CXCL10/WNT5A/PTK2B/CCN3/VEGFA/RAC2/AIF1/C5AR2	12	BP
GO:0099173	postsynapse organization	12/887	38/7920	0.315789	2.81968	3.99295	0.000613721	0.0254635	CHRDL1/NEDD9/WNT5A/PTK2B/LRP8/EPHA7/DOCK10/EFNA1/DLG4/EPHB3/WNT7A/ZNF365	12	BP
GO:0006956	complement activation	11/887	33/7920	0.333333	2.97632	4.04004	0.000616082	0.0254635	CFD/C3/CFB/RGCC/CD59/SERPING1/C5/C1S/C2/C1QC/LOC100517145	11	BP
GO:0009185	ribonucleoside diphosphate metabolic process	11/887	33/7920	0.333333	2.97632	4.04004	0.000616082	0.0254635	ENO2/ALDOC/PGAM1/PGK1/TPI1/TIGAR/GAPDH/DDIT4/P2RX7/ENO4/FBP1	11	BP
GO:0002504	antigen processing and presentation of peptide or polysaccharide antigen via MHC class II	7/887	15/7920	0.466667	4.16685	4.35963	0.000616994	0.0254635	THBS1/MARCHF8/SLA-DQA1/SLA-DQB1/SLA-DRB1/SLA-DOB/SLA-DMA	7	BP
GO:0048661	positive regulation of smooth muscle cell proliferation	7/887	15/7920	0.466667	4.16685	4.35963	0.000616994	0.0254635	THBS1/PIK3R1/HMOX1/GJA1/ID2/IGFBP5/AIF1	7	BP
GO:0002237	response to molecule of bacterial origin	21/887	89/7920	0.235955	2.10684	3.72904	0.000650344	0.026482	S100A8/S100A9/CEBPB/IL1A/DUSP10/SLPI/IFNAR1/CXCL10/WNT5A/TNFAIP3/JUN/SHPK/PTGFR/NFKBIA/P2RX7/PTGIR/PDCD4/TICAM2/IL1B/PPBP/SLC11A1	21	BP
GO:1905952	regulation of lipid localization	14/887	49/7920	0.285714	2.55114	3.86776	0.000690872	0.0277621	THBS1/PLTP/C3/PTGES/PPARD/HILPDA/PLIN3/P2RX7/CIDEA/IL6/TNF/ABCG4/PPARA/IL1B	14	BP
GO:0072091	regulation of stem cell proliferation	10/887	29/7920	0.344828	3.07896	3.98295	0.000803398	0.031058	GJA1/WNT5A/IRF6/OVOL1/PIM1/CDKN2C/SOX9/KDF1/NR2E1/THPO	10	BP
GO:1901343	negative regulation of vasculature development	10/887	29/7920	0.344828	3.07896	3.98295	0.000803398	0.031058	THBS1/PLK2/RGCC/CXCL10/SEMA6A/FOXO4/SEMA3E/SERPINF1/ISM1/THBS2	10	BP
GO:1990266	neutrophil migration	10/887	29/7920	0.344828	3.07896	3.98295	0.000803398	0.031058	DPP4/S100A8/S100A9/CXCL10/DPEP1/RAC2/C5AR2/JAML/PPBP/BDKRB2	10	BP
GO:0009612	response to mechanical stimulus	11/887	34/7920	0.323529	2.88879	3.91941	0.000819925	0.0313006	AQP1/STRA6/MAP3K1/PPL/ETV1/CHI3L1/P2RX7/SOX9/KRT5/ATAT1/SOST	11	BP
GO:0045824	negative regulation of innate immune response	8/887	20/7920	0.4	3.57159	4.08912	0.000878985	0.033141	ISG15/DUSP10/DTX4/LYAR/TNFAIP3/SERPING1/PIM1/DHX58	8	BP
GO:2000147	positive regulation of cell motility	32/887	162/7920	0.197531	1.76375	3.48786	0.000908823	0.0338481	THBS1/CLDN4/CXCL14/PIK3R1/EPHA1/PLK2/CXCL16/PGF/MET/RUFY3/NEDD9/CXCL10/WNT5A/PTP4A1/PTK2B/SYDE1/SEMA4C/SEMA6A/VEGFA/SEMA3E/ENPP2/SOX9/IGFBP5/CCL4/GATA2/RAC2/MMP7/TWIST2/AIF1/CCL17/WNT7A/TAC4	32	BP
GO:0043470	regulation of carbohydrate catabolic process	6/887	12/7920	0.5	4.46449	4.26504	0.000987385	0.036331	PGAM1/TIGAR/DDIT4/P2RX7/PPP1R3B/FBP1	6	BP
GO:0002685	regulation of leukocyte migration	16/887	62/7920	0.258065	2.30425	3.66124	0.00100687	0.0366069	DPP4/CXCL14/PIK3R1/GDF15/PGF/NEDD9/CXCL10/WNT5A/PTK2B/CCN3/VEGFA/RAC2/RIPK3/AIF1/SELE/C5AR2	16	BP
GO:0009154	purine ribonucleotide catabolic process	12/887	40/7920	0.3	2.67869	3.77976	0.00102527	0.0368374	ENO2/ALDOC/PGAM1/PGK1/TPI1/TIGAR/GAPDH/DDIT4/PDE4B/P2RX7/ENO4/FBP1	12	BP
GO:2000146	negative regulation of cell motility	18/887	74/7920	0.243243	2.17191	3.59678	0.00106193	0.0373395	THBS1/DPP4/DUSP10/GDF15/EPHA1/GJA1/RGCC/NEDD9/DNAI3/TP53INP1/DPEP1/RAP2B/CCN3/NR2F2/IGFBP5/AIF1/NEXMIF/C5AR2	18	BP
GO:0007167	enzyme-linked receptor protein signaling pathway	53/887	311/7920	0.170418	1.52166	3.33295	0.0010637	0.0373395	THBS1/CHRDL1/WIF1/IGFBP2/PIK3R1/GDF15/EPHA1/BMPR1B/PGF/EGR1/NEDD9/AREG/WNT5A/TIPARP/WDR54/DOK4/PTK2B/SLC2A8/SAMD12/CCN3/CSRNP1/EREG/EPHA7/PLAT/EFNA1/CBLB/PTGIR/SEMA6A/PDCD4/VEGFA/F3/JAK3/FOXO4/SOX9/LDLRAD4/CIDEA/IGFBP5/ANGPT1/SOCS2/ELAPOR2/IRS1/RGMB/LRRC32/BDNF/ESM1/GDF2/EPHB3/CRB2/CLEC14A/FLT3/APLN/FGF21/SOST	53	BP
GO:0009132	nucleoside diphosphate metabolic process	11/887	35/7920	0.314286	2.80625	3.8031	0.00107662	0.0373638	ENO2/ALDOC/PGAM1/PGK1/TPI1/TIGAR/GAPDH/DDIT4/P2RX7/ENO4/FBP1	11	BP
GO:0008285	negative regulation of cell population proliferation	36/887	191/7920	0.188482	1.68295	3.39289	0.00110294	0.0378471	THBS1/CEBPB/BTG2/PTGES/DUSP10/IFIT3/HMOX1/BMPR1B/RGCC/WNT5A/IRF6/TNFAIP3/OVOL1/TP53INP1/PTK2B/KLF11/CCN3/ACKR3/CDKN2C/EREG/NR2F2/CBLB/PTGIR/PDCD4/FOXO4/SOX9/KDF1/IGFBP5/NR2E1/GATA2/LRRC32/AIF1/LBX1/WNT9A/APLN/FRZB	36	BP
GO:0030574	collagen catabolic process	8/887	21/7920	0.380952	3.40151	3.91323	0.00128204	0.0435038	MMP13/CST3/MMP1/MMP7/MMP2/MMP16/MMP20/MMP25	8	BP
GO:0001659	temperature homeostasis	12/887	41/7920	0.292683	2.61336	3.67802	0.00130444	0.0437775	CEBPB/IL1A/PTGES/SQSTM1/ARRDC3/GJA1/EGR1/SLC27A1/NOVA2/CIDEA/IL1B/FGF21	12	BP
GO:0007169	cell surface receptor protein tyrosine kinase signaling pathway	39/887	214/7920	0.182243	1.62724	3.30335	0.00135613	0.0445336	THBS1/IGFBP2/PIK3R1/GDF15/EPHA1/PGF/NEDD9/AREG/WNT5A/TIPARP/WDR54/DOK4/PTK2B/SLC2A8/SAMD12/CSRNP1/EREG/EPHA7/PLAT/EFNA1/CBLB/PTGIR/SEMA6A/VEGFA/F3/JAK3/FOXO4/SOX9/IGFBP5/ANGPT1/SOCS2/IRS1/BDNF/ESM1/EPHB3/CLEC14A/FLT3/APLN/FGF21	39	BP
GO:0030155	regulation of cell adhesion	39/887	214/7920	0.182243	1.62724	3.30335	0.00135613	0.0445336	THBS1/DPP4/CEBPB/IL1A/DUSP10/IGFBP2/PIK3R1/EPHA1/RGCC/NEDD9/WNT5A/NRARP/PTK2B/SLA-DQB1/PCK1/LIMS2/IL15/NUAK1/EPHA7/CBLB/SEMA6A/VEGFA/SEMA3E/SOX9/IL7/PLAU/RAC2/LRRC32/EPHB3/AIF1/VSIR/GPR4/SELE/TNC/THY1/TNFSF13B/NEXMIF/CYTIP/IL1B	39	BP
GO:0032963	collagen metabolic process	10/887	31/7920	0.322581	2.88031	3.72501	0.00144454	0.0469323	MMP13/RGCC/CST3/P2RX7/MMP1/MMP7/MMP2/MMP16/MMP20/MMP25	10	BP
GO:0045926	negative regulation of growth	17/887	70/7920	0.242857	2.16847	3.48704	0.0014756	0.0474367	DUSP10/GDF15/GJA1/MT1A/WNT5A/CCN3/SEMA4C/CDKN2C/BBC3/EPHA7/SEMA6A/SEMA3E/IGFBP5/SOCS2/FBP1/TLL2/FRZB	17	BP
GO:0097061	dendritic spine organization	7/887	17/7920	0.411765	3.67664	3.92324	0.00152426	0.0484905	NEDD9/LRP8/DOCK10/EFNA1/EPHB3/WNT7A/ZNF365	7	BP

## Sheet: Table S8
Table S8 Pathways significantly enriched by DEGs between PEDV-infected and mock-infected cells
KEGG ID	Description	GeneRatio	BgRatio	RichFactor	FoldEnrichment	zScore	p value	p.adjust	Gene name	Count
ssc05165	Human papillomavirus infection	77/1330	328/9334	0.234756	1.64753	4.86646	3.7092e-06	0.000181751	THBS1/SPP1/JAG1/ISG15/ITGB4/PRKCI/NHERF1/LLGL2/TNN/HES4/LOC100517188/WNT5A/WNT7A/COL4A2/LAMA1/ITGA3/COL4A1/PTGS2/FOXO1/DVL1/DVL2/LAMC2/LAMA5/CREB3L1/HES1/WNT7B/CCNE2/EIF2AK2/GSK3B/PRKCZ/CRB3/ATP6V1A/CASP3/ATP6V1H/NFKB1/FZD5/COL9A3/ITGB5/MX1/SLA-3/NOTCH1/HES7/IRF1/MAML3/CCND1/ITGAV/NOTCH3/DLG3/SLA-1/NOTCH4/ATP6V1B1/AXIN2/MAML1/COL2A1/ITGA10/IFNAR2/ITGA4/MFNG/ITGA7/ITGA5/APC2/ITGB6/WNT9A/ITGA9/HEY1…	77
ssc04151	PI3K-Akt signaling pathway	74/1330	351/9334	0.210826	1.47959	3.73331	0.00025005	0.00428835	THBS1/SPP1/ITGB4/GNG2/TNN/LOC100517188/COL4A2/LAMA1/ITGA3/COL4A1/LAMC2/LAMA5/GNG5/CREB3L1/RPTOR/GNG10/IL6R/CCNE2/PCK2/GSK3B/ARTN/NFKB1/LPAR5/PCK1/SGK1/PDGFA/COL9A3/ITGB5/FGFR4/SYK/IL7/FOXO3/EFNA3/KITLG/CCND1/ITGAV/NOS3/FGFR2/GNG11/FGF18/AREG/COL2A1/ITGA10/FLT3/GNG3/IFNAR2/IL6/ITGA4/EFNA1/JAK3/NGFR/ITGA7/ANGPT1/ITGA5/PIK3R5/PIK3R6/ITGB6/ITGA9/PRLR/PDGFD/PIK3CG/ITGA2B/CHAD/BDNF/IL2RG/EREG/EPOR/PKN3…	74
ssc04820	Cytoskeleton in muscle cells	68/1330	233/9334	0.291845	2.04818	6.60472	1.90148e-09	6.52209e-07	THBS1/TPM1/TNNI3/ITGB4/HSPG2/SUN2/OBSCN/PLEC/DSC2/LOC100517188/COL4A2/LAMA1/TPM4/ITGA3/COL4A1/TLN2/ACTB/DAG1/FHL1/ANKRD1/CSRP1/SPTBN2/SYNE3/INF2/MYL9/PKP2/AMPD2/MYH10/COL9A3/ITGB5/ANK3/FLNC/COL3A1/SDC2/ITGAV/LMOD1/TTN/COL27A1/ITGA10/MYH7B/ITGA4/ENO2/TNNC2/ITGA7/ITGA5/ITGB6/ITGA9/COL5A3/LOC100157711/FBLN2/MYL1/MYBPC3/COL24A1/MYBPC2/MYH7/ITGA2B/TMOD1/BGN/DES/COL4A4/MYOM3/FBN1/MYBPH/MYPN/MYL4/SPTBN5…	68
ssc04060	Cytokine-cytokine receptor interaction	57/1330	273/9334	0.208791	1.46531	3.18064	0.00157293	0.0145815	CXCL8/CXCL2/LOC100525396/CCL5/TNFSF10/CCL20/IFNGR2/IL1A/IL6R/IL1RL1/TNFSF12/TNFRSF8/TNFRSF1B/CXCL10/IFNGR1/IL18/ACVR2B/TGFBR1/IL7/CD40/IL22RA1/BMP2/IL17B/IL20RA/IL1R1/RELL2/CX3CL1/TNFSF18/IL15/CCR7/INHBB/IFNAR2/IL6/CXCL11/NGFR/CSF2/IFNLR1/CCL4/PRLR/THPO/GDF2/LEPR/CTF1/IL2RG/TSLP/LOC100515345/EPOR/MPL/CCR10/CCL19/TNFRSF11A/IL33/TGFB2/CXCL14/TNF/LTB/PPBP	57
ssc04814	Motor proteins	52/1330	186/9334	0.27957	1.96203	5.40215	6.83407e-07	5.86022e-05	TPM1/TNNI3/DNAH2/TUBB4A/DNAI3/TPM4/DYNC1H1/DNAH5/DNAH11/LOC100127131/KIF18B/MYO7B/ACTB/KIFC2/MYO15B/KIF14/DNAL4/KIF27/DYNC2LI1/KIF9/MYL9/DNAH10/TUBB4B/BICDL1/MYH10/DYNLT4/DNAL1/MYL6B/DNAI2/DNAH7/KLC2/MYO1D/DNAH12/DYNLT3/DNAH6/KLC4/KIF24/DYNLRB2/DNALI1/MYH7B/BICDL2/DNAI4/MYO7A/TNNC2/DYNLT5/DNAH3/DYNC1I1/KIF19/MYL1/MYH7/MYL4/DNAI1	52
ssc04020	Calcium signaling pathway	51/1330	256/9334	0.199219	1.39813	2.63286	0.00718156	0.0432153	ATP2A3/MST1R/PLCB1/CXH4orf3/ITPR3/CALML4/TACR1/CALM3/PLCD3/PPIF/ATP2B4/PLCE1/OXTR/PRKCG/PDGFA/FGFR4/ATP2B2/TFEB/NOS3/FGFR2/ADRB2/PTK2B/PTGFR/ITPR1/ADORA2B/FGF18/GNAQ/CHRNA7/TNNC2/CAMK4/MYLK/SLC8A1/PDGFD/GNA15/GRIN2B/NFATC4/NFATC1/CACNA1G/LTB4R2/CAMK2A/PDE1A/PHKG1/CD38/FLT4/GRPR/TBXA2R/FGF22/PTGER3/GRIN2D/SLN/EDNRB	51
ssc04510	Focal adhesion	47/1330	199/9334	0.236181	1.65753	3.82181	0.000245216	0.00428835	THBS1/SPP1/BIRC3/ITGB4/TNN/LOC100517188/COL4A2/LAMA1/CAV1/ITGA3/COL4A1/LAMC2/TLN2/PAK4/LAMA5/ACTB/PARVA/GSK3B/MYL9/LOC100622859/PRKCG/PDGFA/COL9A3/ITGB5/CCND1/ITGAV/SHC3/PPP1R12B/COL2A1/ITGA10/ITGA4/ITGA7/ITGA5/MYLK/MAPK10/ITGB6/ITGA9/RAC2/PDGFD/ITGA2B/CHAD/FYN/COL4A4/FLT4/TNC/LAMA2/PARVG	47
ssc05417	Lipid and atherosclerosis	47/1330	217/9334	0.21659	1.52004	3.15952	0.0018096	0.016334	CXCL8/LDLR/ABCA1/CXCL2/CYP1A1/LOC100525396/CCL5/PPARG/PLCB1/VCAM1/NFKBIA/CALML4/ICAM1/CALM3/TNFSF10/VLDLR/GSK3B/CASP3/ABCG1/NFKB1/ERO1A/STAT3/APOA4/IL18/CYBA/CD40/NLRP3/POU2F1/OLR1/NOS3/ITPR1/HSPA6/CYP2J93/IL6/MMP9/TANK/HSPA2/MMP1/MAPK10/APOA1/SELE/NFATC1/CAMK2A/AGER/CD36/TNF/HSPA1L	47
ssc04015	Rap1 signaling pathway	45/1330	213/9334	0.211268	1.48269	2.9048	0.00369822	0.0253698	THBS1/GNAI1/ID1/PRKCI/PLCB1/CALML4/TLN2/CALM3/AFDN/ACTB/PRKCZ/PLCE1/SKAP1/LPAR5/SIPA1L1/P2RY1/ARAP3/PRKCG/PDGFA/FGFR4/EFNA3/KITLG/PRKD1/RAPGEF3/RALGDS/FGFR2/ADORA2B/FGF18/GNAQ/FARP2/EFNA1/NGFR/ANGPT1/RAC2/PDGFD/ITGA2B/GRIN2B/RGS14/RASGRP2/CNR1/RASGRP3/ITGAL/FLT4/LPAR1/FGF22	45
ssc04062	Chemokine signaling pathway	42/1330	182/9334	0.230769	1.61955	3.44062	0.000848976	0.00870909	CXCL8/GNAI1/CXCL2/LOC100525396/CCL5/PLCB1/GNG2/NFKBIA/GNG5/STAT5B/CCL20/GNG10/GSK3B/PRKCZ/NFKB1/CXCL10/STAT3/FOXO3/SHC3/PTK2B/GNG11/CX3CL1/GNAQ/CCR7/GNG3/JAK3/CXCL11/PIK3R5/CCL4/PIK3R6/RAC2/PIK3CG/LOC100515345/FGR/RASGRP2/CCR10/CCL19/ELMO1/DOCK2/CXCL14/PPBP/ITK	42
ssc04360	Axon guidance	42/1330	182/9334	0.230769	1.61955	3.44062	0.000848976	0.00870909	GNAI1/EPHA4/EPHA1/RGS3/WNT5A/PAK4/RND1/PLXNA2/ROBO1/PLXNB3/NTN1/SEMA6D/GSK3B/SRGAP2/PRKCZ/MYL9/PLXNB1/ABLIM1/PLXNA3/ABLIM3/EFNA3/SEMA7A/SEMA3E/SEMA4C/SEMA3B/SRGAP1/EPHA7/UNC5A/EFNA1/NTNG1/SRGAP3/RAC2/LOC100620540/NFATC4/EPHA6/FYN/SEMA3G/CAMK2A/EFNB3/TRPC6/SLIT1/SEMA5A	42
ssc05205	Proteoglycans in cancer	42/1330	204/9334	0.205882	1.44489	2.61889	0.0078592	0.0464777	THBS1/TIMP3/HSPG2/WNT5A/WNT7A/CAV1/GPC1/CTSV/ITPR3/ACTB/WNT7B/PLCE1/CASP3/FZD5/CD44/STAT3/PRKCG/ITGB5/GAB1/ANK3/CBL/CCND1/SDC2/ITGAV/PPP1R12B/ITPR1/MMP9/ITGA5/HOXD10/WNT9A/HSPB2/TWIST2/LOC100620540/CAMK2A/FZD2/HPSE/WNT2/MIR21/FZD8/TGFB2/CTSL/TNF	42
ssc04514	Cell adhesion molecules	41/1330	156/9334	0.262821	1.84449	4.33575	4.98377e-05	0.00142453	CDH2/VCAM1/PTPRF/ICAM1/CLDN4/NRCAM/VTCN1/SLA-DQB1/CD86/IGSF11/SLA-3/CXADR/ALCAM/CD40/SDC2/ITGAV/SLA-1/SLA-DMA/PECAM1/ITGA4/SLA-DQA1/SLA-DMB/NTNG1/ITGA9/SLITRK6/CLDN6/SLA-DRA/ICOSLG/SPN/SLITRK1/SELE/PDCD1/CLDN22/SLA-DOA/MADCAM1/CD226/ITGAL/CLDN23/CD80/NLGN3/CD8A	41
ssc05202	Transcriptional misregulation in cancer	41/1330	185/9334	0.221622	1.55535	3.10992	0.00220454	0.0184428	DUSP6/CXCL8/IGFBP3/GADD45B/BIRC3/PPARG/DOT1L/MLF1/PLAT/SPINT1/FOXO1/GADD45A/CDK14/TMPRSS2/ETV4/ZEB1/LOC100622859/NFKB1/CEBPB/CD86/PDGFA/BCL6/BMI1/CD40/NFKBIZ/ETV5/BAIAP3/SPI1/RUNX1/FLT3/IL6/MMP9/PER2/NGFR/CSF2/NR4A3/MAF/H3C6/TSPAN7/FLI1/DDB2	41
ssc04310	Wnt signaling pathway	40/1330	171/9334	0.233918	1.64165	3.45191	0.000843834	0.00870909	SOX17/PLCB1/WNT5A/WNT7A/DVL1/DVL2/WNT7B/LEF1/GSK3B/CCDC88C/FZD5/PRKCG/MMP7/CCND1/TLE2/PRICKLE2/AXIN2/SERPINF1/TLE4/MAPK10/APC2/WNT9A/RSPO3/RAC2/NFATC4/NFATC1/CAMK2A/DKK4/FZD2/CXXC4/WNT2/SFRP4/FRAT1/LGR6/TCF7L1/FRZB/FZD8/CCN4/SOST/NOTUM	40
ssc04148	Efferocytosis	39/1330	163/9334	0.239264	1.67916	3.56569	0.00061139	0.00776692	THBS1/ARG1/ABCA1/ATP2A3/PPARG/LRP1/DUSP5/ATP11A/PTGS2/CD47/ANO5/P2RY2/CASP3/SGK1/SIRPA/CEBPB/ITGB5/ITGAV/CX3CL1/GULP1/PECAM1/MEGF10/P2RY6/PTGER2/ANO9/RAB7B/LOC100620540/NFATC4/NFATC1/CAMK2A/EPOR/RAB17/ELMO1/XKR9/AGER/LOC100156854/CD36/S1PR1/MERTK	39
ssc05418	Fluid shear stress and atherosclerosis	38/1330	140/9334	0.271429	1.9049	4.39738	4.35589e-05	0.00135825	DUSP1/LOC100510917/LOC100526118/PLAT/VCAM1/CAV1/GPC1/NQO1/CTSV/CALML4/ICAM1/CALM3/ACTB/LOC100739508/TRPV4/IL1A/PRKCZ/NFKB1/PDGFA/ACVR2B/CYBA/THBD/SDC2/ITGAV/NOS3/IL1R1/PECAM1/MMP9/MAPK10/GSTA1/RAC2/ITGA2B/SELE/EDN1/MGST2/LOC780435/CTSL/TNF	38
ssc04390	Hippo signaling pathway	37/1330	155/9334	0.23871	1.67528	3.45567	0.000872861	0.00870909	CCN2/BIRC3/ID1/PRKCI/DLG5/LLGL2/SMAD7/WNT5A/WNT7A/DVL1/DVL2/ACTB/FRMD6/WNT7B/SERPINE1/AMOT/LEF1/GSK3B/PRKCZ/LOC100622859/CRB2/FZD5/TGFBR1/CCND1/BMP2/DLG3/SAV1/AXIN2/AREG/APC2/BBC3/WNT9A/FZD2/WNT2/TCF7L1/FZD8/TGFB2	37
ssc04145	Phagosome	36/1330	145/9334	0.248276	1.74241	3.67263	0.000467157	0.00696674	THBS1/TUBB4A/DYNC1H1/LOC100127131/CTSV/ACTB/PIKFYVE/STX12/TUBB4B/ATP6V1A/ATP6V1H/SLA-DQB1/ITGB5/CYBA/SLA-3/MRC2/SEC61A2/ITGAV/OLR1/SLA-1/ATP6V1B1/TFRC/SLA-DMA/SLA-DQA1/SLA-DMB/FCGR3A/EEA1/ITGA5/SLA-DRA/DYNC1I1/RAB7B/SLA-DOA/COLEC11/CD36/CTSL/MSR1	36
ssc05164	Influenza A	35/1330	164/9334	0.213415	1.49775	2.62141	0.00826524	0.0476065	CXCL8/FDPS/CCL5/OAS1/NFKBIA/ICAM1/TNFSF10/ACTB/IFNGR2/IL1A/TMPRSS2/EIF2AK2/CASP3/NFKB1/CXCL10/SLA-DQB1/NXT2/IFNGR1/IL18/MX1/RIGI/RNASEL/NLRP3/SLA-DMA/RSAD2/IFNAR2/IL6/SLA-DQA1/SLA-DMB/KPNA7/SLA-DRA/SLA-DOA/TLR7/IL33/TNF	35
ssc04371	Apelin signaling pathway	34/1330	138/9334	0.246377	1.72908	3.51723	0.000768329	0.00870909	SPP1/CCN2/GNAI1/JAG1/PLAT/PLCB1/GNG2/ITPR3/CALML4/CALM3/MAP1LC3A/GNG5/SERPINE1/GNG10/HDAC5/TGFBR1/MAP1LC3B/CCND1/NOS3/NOTCH3/ITPR1/GNG11/APLN/LIPE/GNAQ/GNG3/CAMK4/MYLK/PIK3R5/SLC8A1/PIK3R6/PIK3CG/MEF2B/MYL4	34
ssc04921	Oxytocin signaling pathway	34/1330	149/9334	0.228188	1.60143	3.01664	0.00307857	0.0234655	GNAI1/PLCB1/PLA2G4A/ITPR3/PTGS2/CALML4/CALM3/ACTB/KCNJ5/MYL9/OXTR/CAMKK2/PRKCG/MYL6B/CCND1/NOS3/PPP1R12B/ITPR1/KCNJ2/GNAQ/CACNA2D4/CAMK4/MYLK/PIK3R5/PIK3R6/CACNA2D3/PIK3CG/NFATC4/NFATC1/CAMK2A/PLA2G4B/RGS2/CD38/KCNJ14	34
ssc04512	ECM-receptor interaction	33/1330	90/9334	0.366667	2.57328	6.11338	9.06672e-08	1.55494e-05	THBS1/SPP1/ITGB4/HSPG2/TNN/LOC100517188/COL4A2/LAMA1/ITGA3/COL4A1/LAMC2/LAMA5/DAG1/CD47/CD44/COL9A3/ITGB5/ITGAV/COL2A1/ITGA10/ITGA4/ITGA7/ITGA5/ITGB6/ITGA9/FREM1/ITGA2B/CHAD/COL4A4/TNC/CD36/FRAS1/LAMA2	33
ssc04933	AGE-RAGE signaling pathway in diabetic complications	33/1330	100/9334	0.33	2.31595	5.39298	1.48958e-06	0.000102186	CXCL8/PLCB1/VCAM1/COL4A2/COL4A1/FOXO1/ICAM1/STAT5B/PLCD3/SERPINE1/IL1A/PRKCZ/PLCE1/NOX4/F3/CASP3/NFKB1/STAT3/TGFBR1/COL3A1/CCND1/THBD/NOS3/STAT5A/IL6/MAPK10/SELE/NFATC1/EDN1/COL4A4/AGER/TGFB2/TNF	33
ssc05224	Breast cancer	33/1330	145/9334	0.227586	1.59721	2.95434	0.00367061	0.0253698	GADD45B/JAG1/JAG2/WNT5A/WNT7A/DVL1/GADD45A/DVL2/HES1/WNT7B/LEF1/GSK3B/FZD5/NOTCH1/CCND1/SHC3/NOTCH3/NOTCH4/FGF18/AXIN2/APC2/WNT9A/HEY1/HEY2/FZD2/WNT2/FLT4/FRAT1/TCF7L1/DLL3/FZD8/FGF22/DDB2	33
ssc04640	Hematopoietic cell lineage	32/1330	89/9334	0.359551	2.52334	5.88602	2.39439e-07	2.73758e-05	ITGA3/IL1A/IL6R/CD44/SLA-DQB1/IL7/KITLG/CD59/IL1R1/TFRC/SLA-DMA/CD7/ANPEP/FLT3/IL6/ITGA4/SLA-DQA1/SLA-DMB/CSF2/ITGA5/MME/SLA-DRA/THPO/ITGA2B/FCER2/SLA-DOA/EPOR/CD38/CD36/TNF/CD8A/LOC110261034	32
ssc04668	TNF signaling pathway	32/1330	115/9334	0.278261	1.95285	4.19096	0.000102406	0.00234168	TNFAIP3/BIRC3/CXCL2/JAG1/LOC100525396/CCL5/VCAM1/NFKBIA/PTGS2/ICAM1/CCL20/CREB3L1/LOC100622859/CASP3/TNFRSF1B/NFKB1/MAP3K14/CXCL10/CEBPB/DAB2IP/CYLD/IRF1/CX3CL1/IL15/IL6/MMP9/CSF2/MAPK10/SELE/RIPK3/EDN1/TNF	32
ssc05323	Rheumatoid arthritis	31/1330	93/9334	0.333333	2.33935	5.29125	2.41972e-06	0.000138327	CXCL8/CXCL2/LOC100525396/CCL5/CTSV/ICAM1/CCL20/IL1A/ATP6V1A/ATP6V1H/SLA-DQB1/CD86/IL18/ATP6V1B1/SLA-DMA/IL15/IL6/SLA-DQA1/SLA-DMB/CSF2/ANGPT1/MMP1/SLA-DRA/SLA-DOA/ITGAL/TNFRSF11A/TGFB2/CTSL/CD80/TNF/LTB	31
ssc05410	Hypertrophic cardiomyopathy	31/1330	99/9334	0.313131	2.19757	4.88296	1.0427e-05	0.000447057	TPM1/TNNI3/ITGB4/ATP2A3/LAMA1/TPM4/ITGA3/ACTB/DAG1/ITGB5/ITGAV/TTN/CACNA2D4/ITGA10/IL6/ITGA4/ITGA7/ITGA5/SLC8A1/ITGB6/ITGA9/CACNA2D3/MYBPC3/MYH7/ITGA2B/ACE/EDN1/DES/TGFB2/TNF/LAMA2	31
ssc05145	Toxoplasmosis	30/1330	106/9334	0.283019	1.98624	4.1626	0.000119428	0.00256023	LDLR/GNAI1/BIRC3/LAMA1/NFKBIA/LAMC2/LAMA5/IFNGR2/PPIF/LOC100622859/CASP3/NFKB1/SLA-DQB1/STAT3/IFNGR1/CD40/SLA-DMA/HSPA6/SLA-DQA1/SLA-DMB/MAPK10/PIK3R5/PIK3R6/SLA-DRA/PIK3CG/SLA-DOA/TGFB2/TNF/LAMA2/HSPA1L	30
ssc04726	Serotonergic synapse	30/1330	118/9334	0.254237	1.78425	3.49467	0.000888682	0.00870909	GNAI1/DUSP1/PLCB1/GNG2/PLA2G4A/ITPR3/PTGS2/GNG5/KCNJ5/GNG10/CASP3/PRKCG/KCND2/RAPGEF3/ITPR1/GNG11/GNAQ/CYP2J93/GNG3/DDC/HTR1D/CYP2C49/HTR1A/GABRB2/LOC100739741/CYP2C301/PLA2G4B/CYP2C33/ALOX15B/LOC102163598	30
ssc04380	Osteoclast differentiation	30/1330	136/9334	0.220588	1.5481	2.62461	0.00863821	0.0485722	ATP2A3/PPARG/NFKBIA/ITPR3/IFNGR2/IL1A/RELB/NFKB1/MAP3K14/SIRPA/IFNGR1/CYBA/TGFBR1/SYK/CYLD/SPI1/IL1R1/TEC/ITPR1/TYROBP/CALCR/IFNAR2/FCGR3A/CAMK4/MAPK10/FYN/NFATC1/TNFRSF11A/TGFB2/TNF	30
ssc05414	Dilated cardiomyopathy	28/1330	104/9334	0.269231	1.88947	3.71819	0.000490316	0.00700743	TPM1/TNNI3/ITGB4/ATP2A3/LAMA1/TPM4/ITGA3/ACTB/DAG1/ITGB5/ITGAV/TTN/CACNA2D4/ITGA10/ITGA4/ITGA7/ITGA5/SLC8A1/ITGB6/ITGA9/CACNA2D3/MYBPC3/MYH7/ITGA2B/DES/TGFB2/TNF/LAMA2	28
ssc04064	NF-kappa B signaling pathway	27/1330	108/9334	0.25	1.75451	3.2148	0.00204643	0.0175482	CXCL8/TNFAIP3/GADD45B/BIRC3/CXCL2/LOC100525396/VCAM1/NFKBIA/PTGS2/GADD45A/ICAM1/RELB/LOC100622859/NFKB1/MAP3K14/BCL10/SYK/RIGI/CYLD/CD40/IL1R1/CCL4/CCL19/TNFRSF11A/ZAP70/TNF/LTB	27
ssc04750	Inflammatory mediator regulation of TRP channels	26/1330	109/9334	0.238532	1.67403	2.8853	0.00485941	0.0320534	PLCB1/PLA2G4A/ITPR3/CALML4/CALM3/TRPV4/P2RY2/PRKCG/IL1R1/ITPR1/ASIC2/GNAQ/CYP2J93/MAPK10/CYP2C49/TRPV3/PTGER2/LOC100739741/CYP2C301/CAMK2A/PLA2G4B/TRPV1/CYP2C33/TRPM8/ASIC1/ASIC4	26
ssc04659	Th17 cell differentiation	26/1330	111/9334	0.234234	1.64387	2.78166	0.00626194	0.0383544	NFKBIA/STAT5B/IFNGR2/IL6R/NFKB1/SLA-DQB1/STAT3/IFNGR1/TGFBR1/AHR/IL1R1/STAT5A/RUNX1/RORA/SLA-DMA/IL6/SLA-DQA1/SLA-DMB/JAK3/MAPK10/SLA-DRA/IL2RG/NFATC1/SLA-DOA/IRF4/ZAP70	26
ssc05416	Viral myocarditis	25/1330	75/9334	0.333333	2.33935	4.74706	2.2469e-05	0.000787161	EIF4G2/LAMA1/CAV1/ICAM1/ACTB/DAG1/CASP3/SLA-DQB1/CD86/SLA-3/CXADR/CD40/CCND1/SLA-1/SLA-DMA/SLA-DQA1/SLA-DMB/SLA-DRA/RAC2/MYH7/FYN/SLA-DOA/ITGAL/CD80/LAMA2	25
ssc05412	Arrhythmogenic right ventricular cardiomyopathy	25/1330	85/9334	0.294118	2.06413	4.01735	0.000223358	0.00425622	ITGB4/ATP2A3/CDH2/DSC2/LAMA1/ITGA3/ACTB/DAG1/LEF1/PKP2/ITGB5/ITGAV/CACNA2D4/ITGA10/ITGA4/ITGA7/ITGA5/SLC8A1/ITGB6/ITGA9/CACNA2D3/ITGA2B/DES/TCF7L1/LAMA2	25
ssc04658	Th1 and Th2 cell differentiation	25/1330	93/9334	0.268817	1.88657	3.5025	0.000985013	0.00938499	JAG1/JAG2/NFKBIA/STAT5B/IFNGR2/NFKB1/SLA-DQB1/IFNGR1/NOTCH1/MAML3/STAT5A/NOTCH3/SLA-DMA/MAML1/SLA-DQA1/SLA-DMB/JAK3/MAPK10/SLA-DRA/IL2RG/NFATC1/SLA-DOA/MAF/DLL3/ZAP70	25
ssc05146	Amoebiasis	25/1330	101/9334	0.247525	1.73714	3.03614	0.00339396	0.0244821	CXCL8/ARG1/CXCL2/LOC100525396/PLCB1/COL4A2/LAMA1/COL4A1/LAMC2/LAMA5/CASP3/NFKB1/PRKCG/COL3A1/IL1R1/GNAQ/IL6/CSF2/RAB7B/GNA15/C9/COL4A4/TGFB2/TNF/LAMA2	25
ssc04061	Viral protein interaction with cytokine and cytokine receptor	24/1330	85/9334	0.282353	1.98157	3.70565	0.000575246	0.00776692	CXCL8/CXCL2/LOC100525396/CCL5/TNFSF10/CCL20/IL6R/TNFRSF1B/CXCL10/IL18/IL22RA1/IL20RA/CX3CL1/CCR7/IL6/CXCL11/CCL4/IL2RG/LOC100515345/CCR10/CCL19/CXCL14/TNF/PPBP	24
ssc04916	Melanogenesis	24/1330	99/9334	0.242424	1.70134	2.85965	0.00536913	0.0341039	GNAI1/PLCB1/WNT5A/WNT7A/CALML4/DVL1/DVL2/CALM3/CREB3L1/WNT7B/LEF1/GSK3B/FZD5/PRKCG/KITLG/GNAQ/WNT9A/CAMK2A/FZD2/EDN1/WNT2/TCF7L1/FZD8/EDNRB	24
ssc04657	IL-17 signaling pathway	23/1330	89/9334	0.258427	1.81365	3.14386	0.00270012	0.0215382	CXCL8/TNFAIP3/CXCL2/LOC100525396/NFKBIA/MAPK15/PTGS2/CCL20/GSK3B/CASP3/NFKB1/CXCL10/MMP13/CEBPB/IL17B/MUC5B/IL6/MMP9/CSF2/MMP1/MAPK10/MUC5AC/TNF	23
ssc05217	Basal cell carcinoma	21/1330	63/9334	0.333333	2.33935	4.34794	0.000100047	0.00234168	GADD45B/WNT5A/WNT7A/DVL1/GADD45A/DVL2/WNT7B/LEF1/GSK3B/FZD5/PTCH2/BMP2/AXIN2/GLI1/APC2/WNT9A/FZD2/WNT2/TCF7L1/FZD8/DDB2	21
ssc05204	Chemical carcinogenesis - DNA adducts	20/1330	58/9334	0.344828	2.42002	4.42191	8.51549e-05	0.00224678	CYP1A1/LOC100510917/UGT1A6/LOC100526118/PTGS2/LOC100739508/HSD11B1L/SULT2A1/CYP2C49/GSTA1/LOC100739741/CYP2C301/HSD11B1/CYP1B1/MGST2/CYP2C33/CYP3A22/LOC780435/CYP3A46/SULT1A3	20
ssc04330	Notch signaling pathway	20/1330	61/9334	0.327869	2.301	4.15542	0.000187975	0.00379267	JAG1/JAG2/DVL1/DVL2/HES1/NCOR2/ATXN1/NOTCH1/MAML3/TLE2/APH1B/NOTCH3/NOTCH4/MAML1/TLE4/DTX3/MFNG/HEY1/HEY2/DLL3	20
ssc00140	Steroid hormone biosynthesis	20/1330	64/9334	0.3125	2.19314	3.90413	0.000386919	0.00603242	AKR1C4/CYP1A1/UGT1A6/DHRS11/SRD5A1/HSD11B1L/HSD17B2/LOC110261008/CYP2C49/LOC100739741/CYP2C301/HSD11B1/AKR1C1/CYP1B1/CYP2C33/CYP3A22/HSD3B1/SULT1E1/STS/CYP3A46	20
ssc04612	Antigen processing and presentation	19/1330	63/9334	0.301587	2.11655	3.62468	0.000875912	0.00870909	LGMN/CTSV/SLA-DQB1/SLA-3/SLA-1/SLA-DMA/HSPA6/SLA-DQA1/SLA-DMB/B2M/HSPA2/CD74/SLA-DRA/SLA-DOA/CTSL/TNF/CD8A/HSPA1L/LOC100523789	19
ssc05321	Inflammatory bowel disease	19/1330	67/9334	0.283582	1.99019	3.31566	0.00196754	0.0173043	IFNGR2/IL1A/NFKB1/SLA-DQB1/STAT3/IFNGR1/IL18/RORA/SLA-DMA/IL6/SLA-DQA1/SLA-DMB/SLA-DRA/IL2RG/NFATC1/SLA-DOA/MAF/TGFB2/TNF	19
ssc00980	Metabolism of xenobiotics by cytochrome P450	18/1330	58/9334	0.310345	2.17801	3.66832	0.000817405	0.00870909	CYP1A1/LOC100510917/UGT1A6/LOC100526118/LOC100739508/CYP2S1/HSD11B1L/CBR3/SULT2A1/ALDH3A1/GSTA1/ADH4/HSD11B1/CYP1B1/MGST2/CBR2/LOC780435/CYP2F1	18
ssc04672	Intestinal immune network for IgA production	17/1330	50/9334	0.34	2.38614	4.00595	0.000345619	0.00564511	PIGR/MAP3K14/SLA-DQB1/CD86/CD40/SLA-DMA/IL15/IL6/ITGA4/SLA-DQA1/SLA-DMB/SLA-DRA/ICOSLG/SLA-DOA/MADCAM1/CCR10/CD80	17
ssc04978	Mineral absorption	16/1330	55/9334	0.290909	2.04161	3.15806	0.00327861	0.024447	STEAP1/STEAP2/MT-2B/CYBRD1/ATP2B4/ATP2B2/SLC40A1/VDR/CLCN2/SLC5A1/SLC34A3/SLC8A1/LOC100157711/TRPV6/LOC100739663/SLC9A3	16
ssc02010	ABC transporters	15/1330	51/9334	0.294118	2.06413	3.10612	0.00387744	0.0260777	ABCA1/ABCB8/ABCC3/ABCC10/ABCG1/ABCC13/ABCD1/ABCB6/ABCC5/ABCA7/ABCG2A/ABCA3/LOC100514786/ABCB11/ABCG2B	15
ssc05332	Graft-versus-host disease	14/1330	39/9334	0.358974	2.5193	3.87555	0.000609474	0.00776692	IL1A/SLA-DQB1/CD86/SLA-3/SLA-1/SLA-DMA/IL6/SLA-DQA1/SLA-DMB/SLA-DRA/SLA-DOA/CD80/TNF/LOC100523789	14
ssc04979	Cholesterol metabolism	14/1330	50/9334	0.28	1.96505	2.78902	0.00832766	0.0476065	LDLR/ABCA1/LRP1/TSPO/ANGPTL4/CIDEB/APOA4/LRP2/SOAT2/OSBPL5/APOC3/APOA1/ABCB11/CD36	14
ssc00100	Steroid biosynthesis	11/1330	20/9334	0.55	3.85992	5.21897	2.29493e-05	0.000787161	LSS/SQLE/DHCR24/CYP51A1/MSMO1/FDFT1/NSDHL/TM7SF2/SOAT2/DHCR7/CYP24A1	11
ssc01523	Antifolate resistance	11/1330	32/9334	0.34375	2.41245	3.26245	0.00342606	0.0244821	SLC19A1/ABCC3/NFKB1/FPGS/ABCC5/MTHFR/ABCG2A/IL6/FOLR3/ABCG2B/TNF	11
ssc04977	Vitamin digestion and absorption	10/1330	27/9334	0.37037	2.59928	3.39221	0.00278801	0.0217338	SLC5A6/SLC19A1/APOA4/SLC19A3/SLC23A1/FOLH1B/APOA1/CUBN/SLC52A3/RBP2	10
ssc04981	Folate transport and metabolism	10/1330	29/9334	0.344828	2.42002	3.12188	0.00506098	0.0327531	SLC19A1/ABCC3/FPGS/ABCC5/MTHFR/ABCG2A/FOLH1B/FOLR3/SLCO2B1/ABCG2B	10
ssc00220	Arginine biosynthesis	8/1330	21/9334	0.380952	2.67354	3.12957	0.00602139	0.0375516	ARG1/CAD/GPT2/ACY1/NOS3/ASL/GPT/CPS1	8
ssc03273	Virion - Lassa virus and SFTS virus	7/1330	15/9334	0.466667	3.27509	3.59453	0.00264621	0.0215382	PCDH7/NRP2/DAG1/PCDH1/MYH10/TFRC/PCDH9	7

## Sheet: Table S9
Table S9 Pathways significantly enriched by DEGs between PEDV-infected KLF4 knockout and wild type cells
KEGG ID	Description	GeneRatio	BgRatio	RichFactor	FoldEnrichment	zScore	p value	p.adjust	Gene name	Count
ssc04151	PI3K-Akt signaling pathway	64/937	351/9334	0.182336	1.81636	5.20764	1.32394e-06	0.000149164	THBS1/IL6R/GNG3/ITGB4/TNN/PCK2/EFNA3/PIK3R1/FGFR3/PGF/IFNAR1/MET/CDKN1A/AREG/PPP2R1B/LAMB1/ERBB3/FOXO3/EIF4E/BCL2L1/DDIT4/GNG4/COL1A1/PRKCA/FGFR4/NGFR/IFNAR2/LOC100517188/PCK1/COL9A3/ARTN/PPP2R2B/FGF2/EREG/PDGFRB/EFNA1/VEGFA/JAK3/ITGA1/VWF/IL6/ANGPT1/MYB/IRS1/IL7/RET/ITGA5/PDGFD/COL1A2/EIF4E1B/BDNF/GNG11/ITGB6/THBS2/TNC/ITGA4/TEK/FLT3/EPOR/LPAR1/ITGA8/FGF21/NGF/MTCP1	64
ssc04010	MAPK signaling pathway	52/937	293/9334	0.177474	1.76793	4.46132	2.84928e-05	0.00160509	IL1R1/IL1A/CASP3/MKNK2/HSPA8/PLA2G4A/DUSP10/DUSP5/EFNA3/FGFR3/PLA2G4D/PGF/MET/AREG/MAP3K1/ERBB3/JUN/PRKCA/FGFR4/MAPK8IP2/MAP3K20/NGFR/DUSP1/NFATC3/ARTN/FGF2/EREG/PTPN7/PDGFRB/EFNA1/RPS6KA5/VEGFA/MAP4K1/ANGPT1/TNF/RET/RAC2/CACNA2D2/PDGFD/MAP2K6/RASGRP2/BDNF/RASGRP3/RASGRF1/CACNA1S/MAPK13/TEK/IL1B/FLT3/CACNA1F/FGF21/NGF	52
ssc04060	Cytokine-cytokine receptor interaction	51/937	273/9334	0.186813	1.86095	4.82272	7.91207e-06	0.000534856	IL6R/IL1R1/IL1A/CXCL14/GDF15/IL1RL1/ACVR1B/CXCL16/BMPR1B/IFNAR1/IFNGR2/CXCL10/IL10RB/IL22RA1/IL19/IL17D/IL20RA/TNFSF10/CCL20/TNFRSF18/ACVRL1/NGFR/IFNAR2/ACKR3/IL15/LOC100737977/RELT/IL6/CXCL11/GDF11/THPO/CCL19/CTF1/IL7/TNF/IL15RA/CCL4/IL20/LEPR/GDF2/CCL17/CNTFR/IFNLR1/TNFSF13B/IL1B/EPOR/TSLP/IL1R2/EBI3/PPBP/NGF	51
ssc05165	Human papillomavirus infection	48/937	328/9334	0.146341	1.45779	2.81941	0.00463379	0.0382005	THBS1/ISG15/CASP3/ITGB4/TNN/PIK3R1/PRKCI/ATP6V0A2/MX1/IFNAR1/CDKN1A/CCNA2/PPP2R1B/LAMB1/WNT5A/DLG1/IKBKE/COL1A1/MFNG/WNT7B/NOTCH3/IFNAR2/LOC100517188/COL9A3/IRF9/PPP2R2B/PDGFRB/HES2/VEGFA/ITGA1/VWF/PARD6G/TNF/ITGA5/ATP6V1B1/COL1A2/AXIN2/ITGB6/THBS2/HEY1/ATP6V0D2/TNC/ITGA4/WNT7A/WNT9A/WNT16/ITGA8/SLA-5	48
ssc04014	Ras signaling pathway	43/937	236/9334	0.182203	1.81503	4.2362	7.42924e-05	0.00251108	GNG3/PLA2G4A/EFNA3/PIK3R1/FGFR3/PLA2G4D/RASA4B/PGF/MET/RASSF1/BCL2L1/GNG4/ETS2/PRKCA/FGFR4/RGL1/LOC100620540/NGFR/RASAL2/SHC3/PLA2G6/PLCG2/FGF2/RASSF5/PDGFRB/EFNA1/VEGFA/FOXO4/SYNGAP1/ANGPT1/RAC2/PDGFD/RASGRP2/BDNF/GNG11/PLA2G3/CALML4/RASGRP3/RASGRF1/TEK/FLT3/FGF21/NGF	43
ssc04820	Cytoskeleton in muscle cells	42/937	233/9334	0.180258	1.79565	4.10841	0.000115338	0.00299879	THBS1/DSC2/ITGB4/ENO2/ENO1/FLNC/CSRP1/TPM1/SNTB2/TNNT1/AMPD3/COL1A1/MYBPC1/COL3A1/TNNI2/LOC100517188/COL9A3/MYL7/TRIM63/COL11A2/ITGA1/MYH7B/TTN/ANK3/LDB3/MYOM3/DAAM2/ITGA5/COL5A3/ACTN2/COL1A2/MYL1/SGCZ/ITGB6/THBS2/BGN/FBLN2/ELN/ITGA4/LOC100157711/MYL11/ITGA8	42
ssc04020	Calcium signaling pathway	39/937	256/9334	0.152344	1.51758	2.80495	0.00518142	0.0407284	FGFR3/PLCD1/ADCY7/MET/CAMK2D/PLCD3/ERBB3/PTK2B/PRKCA/FGFR4/PTGFR/PDE1B/ITPR1/ADCY4/PPIF/PLCG2/CHRNA7/NFATC3/P2RX7/FGF2/PDGFRB/ATP2A3/VEGFA/CAMK2B/SLC8A1/RET/PHKA2/PDGFD/MYLK/CAMK4/CALML4/PDE1A/ATP2B3/ADORA2A/CACNA1S/CACNA1F/FGF21/NGF/BDKRB2	39
ssc05205	Proteoglycans in cancer	37/937	204/9334	0.181373	1.80676	3.89171	0.000254649	0.0057381	THBS1/CASP3/PIK3R1/MET/CDKN1A/CAMK2D/ERBB3/WNT5A/ANK1/COL1A1/PRKCA/LOC100620540/ITPR1/WNT7B/PLCG2/HOXD10/FGF2/PLAUR/MIR21/PDCD4/VEGFA/CAMK2B/ANK3/TNF/HPSE/PLAU/ITGA5/COL1A2/TWIST2/MMP2/WNT7A/MAPK13/ESR1/WNT9A/WNT16/HPSE2/SHH	37
ssc04015	Rap1 signaling pathway	37/937	213/9334	0.173709	1.73042	3.60211	0.000605895	0.0106089	THBS1/EFNA3/PIK3R1/GNAI1/PRKCI/FGFR3/ADCY7/PGF/MET/PRKCA/FGFR4/ADCY4/NGFR/FGF2/RASSF5/PDGFRB/EFNA1/GNAO1/VEGFA/PARD6G/ANGPT1/RAC2/PDGFD/MAP2K6/RASGRP2/CALML4/RASGRP3/ADORA2A/ITGAM/MAPK13/F2RL3/TEK/RGS14/RAPGEF3/LPAR1/FGF21/NGF	37
ssc04360	Axon guidance	35/937	182/9334	0.192308	1.91569	4.16719	0.000113759	0.00299879	EFNA3/PIK3R1/GNAI1/EPHA1/BMPR1B/NTN4/MET/CAMK2D/EFNB1/WNT5A/PRKCA/LOC100620540/PLCG2/NFATC3/SEMA4C/NTNG2/EPHA7/EFNA1/SEMA6A/ROBO3/CAMK2B/SEMA3E/PARD6G/NTNG1/RAC2/SEMA3A/EPHA6/NGEF/EPHB3/PLXNA4/SLIT1/EPHA5/SEMA5A/UNC5C/SHH	35
ssc04066	HIF-1 signaling pathway	32/937	109/9334	0.293578	2.9245	6.75097	1.28522e-08	4.34405e-06	IL6R/MKNK2/ENO2/ENO1/ALDOA/PIK3R1/HMOX1/ALDOC/PFKL/EGLN1/PGK1/CDKN1A/IFNGR2/HK1/CAMK2D/EIF4E/GAPDH/PDK1/LDHA/EPAS1/PRKCA/PLCG2/SLC2A1/VEGFA/CAMK2B/IL6/ANGPT1/EIF4E1B/PFKFB3/EGLN3/INHCA/TEK	32
ssc04514	Cell adhesion molecules	32/937	156/9334	0.205128	2.0434	4.38993	6.18446e-05	0.00232261	CDH2/CLDN4/VCAM1/CADM1/ALCAM/CNTNAP2/SLA-DQA1/CLDN12/SLA-DQB1/NTNG2/LRRC4B/ICOSLG/CNTNAP1/PTPRD/SLITRK6/NTNG1/SLA-DRB1/CLDN22/VSIR/SELE/SLITRK2/ITGAM/SLA-DOB/ITGA4/NRCAM/SIGLEC1/CLDN23/JAML/CLDN8/ITGA8/SLA-5/SLA-DMA	32
ssc04510	Focal adhesion	32/937	199/9334	0.160804	1.60186	2.86674	0.00480529	0.0386712	THBS1/ITGB4/TNN/PIK3R1/PGF/MET/LAMB1/JUN/COL1A1/PRKCA/SHC3/LOC100517188/COL9A3/MYL7/PDGFRB/VEGFA/ITGA1/VWF/PARVB/ITGA5/RAC2/PDGFD/COL1A2/MYLK/ITGB6/PIP5K1B/THBS2/TNC/ITGA4/RASGRF1/MYL11/ITGA8	32
ssc04630	JAK-STAT signaling pathway	30/937	167/9334	0.179641	1.78951	3.43889	0.00111022	0.0150102	IL6R/PIK3R1/IFNAR1/CDKN1A/IFNGR2/IL10RB/IL22RA1/BCL2L1/IL19/IL20RA/LOC100620540/IFNAR2/IRF9/IL15/PIM1/PDGFRB/JAK3/IL6/SOCS2/THPO/CTF1/IL7/CISH/IL15RA/IL20/LEPR/CNTFR/IFNLR1/EPOR/TSLP	30
ssc04148	Efferocytosis	28/937	163/9334	0.171779	1.71119	3.05978	0.00315167	0.0312454	THBS1/CEBPB/CASP3/ARG1/DUSP5/ABCA1/PROS1/ATP8A1/CAMK2D/PPARD/LOC100520618/LOC100620540/RAB7B/PLA2G6/SLC2A1/PANX1/NFATC3/CPT1A/ATP2A3/CAMK2B/ANO3/ELMO1/LOC100156854/MAPK13/S1PR1/MEGF11/EPOR/C1QC	28
ssc05164	Influenza A	28/937	164/9334	0.170732	1.70076	3.02429	0.00344772	0.0314954	IL1A/CASP3/RSAD2/OAS1/PIK3R1/OAS2/MX1/IFNAR1/IFNGR2/KPNA2/CXCL10/IKBKE/TNFSF10/SLA-DQA1/PRKCA/SLA-DQB1/RIGI/IFNAR2/NFKBIA/IRF9/LOC100737977/IL6/TNF/SLA-DRB1/TLR7/SLA-DOB/IL1B/SLA-DMA	28
ssc04217	Necroptosis	27/937	158/9334	0.170886	1.7023	2.97399	0.00398295	0.0348803	FTH1/IL1A/PLA2G4A/SQSTM1/PLA2G4D/CHMP1A/IFNAR1/IFNGR2/CAMK2D/H2AZ1/TNFAIP3/TNFSF10/SMPD1/H2AC11/IFNAR2/IRF9/JAK3/CAMK2B/LOC100737977/H2AC13/TNF/RIPK3/H2AC15/TICAM2/IL1B/H2AB2/H2AC6	27
ssc04610	Complement and coagulation cascades	25/937	80/9334	0.3125	3.11299	6.34011	1.31114e-07	2.21582e-05	CFD/C3/CFB/SERPINE2/CLU/PROS1/SERPINB2/CD59/C1R/THBD/SERPING1/F7/PLAUR/PLAT/F3/SERPINF2/VWF/PLAU/C5/ITGAM/C1S/F2RL3/C2/C1QC/BDKRB2	25
ssc04640	Hematopoietic cell lineage	24/937	89/9334	0.269663	2.68627	5.33933	4.47229e-06	0.000377908	IL6R/IL1R1/IL1A/CD59/SLA-DQA1/SLA-DQB1/ITGA1/IL6/ANPEP/THPO/IL7/TNF/ITGA5/SLA-DRB1/CD37/ITGAM/SLA-DOB/ITGA4/IL1B/FLT3/EPOR/IL1R2/FCER2/SLA-DMA	24
ssc04933	AGE-RAGE signaling pathway in diabetic complications	24/937	100/9334	0.24	2.39078	4.6707	3.76407e-05	0.00181751	IL1A/CASP3/VCAM1/PIK3R1/PLCD1/EGR1/PLCD3/JUN/THBD/AGT/COL1A1/PRKCA/COL3A1/PLCG2/PIM1/VEGFA/F3/IL6/TNF/COL1A2/MMP2/SELE/MAPK13/IL1B	24
ssc05322	Systemic lupus erythematosus	24/937	119/9334	0.201681	2.00906	3.7005	0.00064204	0.0106089	C3/H2AZ1/C1R/SLA-DQA1/SLA-DQB1/H2AC11/H2BC14/H2AC13/TNF/FCGR3A/SLA-DRB1/LOC100155404/C5/LOC100525821/SLA-DOB/C1S/H2BC20/H2AC15/C2/C1QC/H2BC11/H2AB2/H2AC6/SLA-DMA	24
ssc04068	FoxO signaling pathway	24/937	131/9334	0.183206	1.82502	3.17654	0.00255978	0.0262184	SOD2/BNIP3/PCK2/PIK3R1/GABARAPL1/PLK2/PLK4/CDKN1A/FOXO3/HOMER1/CCNB1/TNFSF10/PCK1/FBXO32/FOXO4/IL6/IRS1/CCNG2/AGAP2/MAPK13/S1PR1/DEPP1/FOXO6/S1PR4	24
ssc05418	Fluid shear stress and atherosclerosis	24/937	140/9334	0.171429	1.7077	2.81825	0.00615046	0.0472467	IL1R1/IL1A/SQSTM1/VCAM1/PIK3R1/HMOX1/LOC100739508/BMPR1B/JUN/THBD/LOC106510200/DUSP1/PLAT/VEGFA/TNF/RAC2/MAP2K6/GSTA1/CALML4/MMP2/SELE/MAPK13/IL1B/IL1R2	24
ssc01200	Carbon metabolism	23/937	113/9334	0.20354	2.02758	3.67099	0.000722245	0.0110963	PSAT1/PHGDH/ENO2/ECHS1/ACO1/ENO1/ALDOA/ALDOC/GOT2/PGAM1/PFKL/PGK1/HK1/TPI1/GAPDH/ACAT1/PSPH/AGXT2/ENO4/FBP1/HAO2/AGXT/AMT	23
ssc04657	IL-17 signaling pathway	22/937	89/9334	0.247191	2.46241	4.63052	4.85601e-05	0.00205167	S100A8/S100A9/CEBPB/CASP3/MUC5B/MMP13/CXCL10/TRAF3IP2/TNFAIP3/IKBKE/JUN/IL17D/CCL20/NFKBIA/IL6/MMP1/TNF/CCL17/MUC5AC/LCN2/MAPK13/IL1B	22
ssc04750	Inflammatory mediator regulation of TRP channels	22/937	109/9334	0.201835	2.01059	3.54507	0.00105029	0.0147916	IL1R1/TRPV1/PLA2G4A/PIK3R1/PLA2G4D/ADCY7/CAMK2D/PRKCA/ITPR1/ADCY4/PLA2G6/TRPV3/PLCG2/CAMK2B/MAP2K6/CYP2J93/ASIC3/CALML4/MAPK13/IL1B/NGF/BDKRB2	22
ssc04670	Leukocyte transendothelial migration	22/937	115/9334	0.191304	1.90569	3.26442	0.00216836	0.0229033	CLDN4/VCAM1/PIK3R1/GNAI1/PTK2B/PRKCA/CLDN12/LOC100620540/PLCG2/RASSF5/MYL7/RAC2/CLDN22/MMP2/ITGAM/ITGA4/THY1/MAPK13/RAPGEF3/CLDN23/MYL11/CLDN8	22
ssc04722	Neurotrophin signaling pathway	22/937	119/9334	0.184874	1.84164	3.08652	0.00337594	0.0314954	PIK3R1/IRAK2/SH2B2/MAP3K1/CAMK2D/FOXO3/JUN/LOC100620540/NGFR/SHC3/NFKBIA/PLCG2/MATK/RPS6KA5/CAMK2B/IRS1/BDNF/CAMK4/CALML4/MAPK13/LOC100518738/NGF	22
ssc05323	Rheumatoid arthritis	21/937	93/9334	0.225806	2.24939	4.04481	0.000282512	0.00596587	IL1A/ATP6V0A2/JUN/CCL20/SLA-DQA1/SLA-DQB1/ACP5/IL15/VEGFA/IL6/MMP1/ANGPT1/TNF/SLA-DRB1/ATP6V1B1/ATP6V0D2/SLA-DOB/TNFSF13B/TEK/IL1B/SLA-DMA	21
ssc05150	Staphylococcus aureus infection	20/937	92/9334	0.217391	2.16556	3.75288	0.000659136	0.0106089	CFD/C3/CFB/KRT18/LOC100737113/KRT19/C1R/SLA-DQA1/SLA-DQB1/LOC110255272/FCGR3A/SLA-DRB1/C5/ITGAM/SLA-DOB/C1S/C2/C1QC/LOC100515166/SLA-DMA	20
ssc05133	Pertussis	19/937	74/9334	0.256757	2.5577	4.4938	9.04809e-05	0.00278023	IL1A/CASP3/C3/GNAI1/C1R/JUN/SERPING1/IL6/TNF/ITGA5/CALML4/C5/ITGAM/C1S/TICAM2/MAPK13/IL1B/C2/C1QC	19
ssc04061	Viral protein interaction with cytokine and cytokine receptor	19/937	85/9334	0.223529	2.22671	3.79508	0.000620042	0.0106089	IL6R/CXCL14/CXCL10/IL10RB/IL22RA1/IL19/IL20RA/TNFSF10/CCL20/ACKR3/LOC100737977/IL6/CXCL11/CCL19/TNF/CCL4/IL20/CCL17/PPBP	19
ssc04912	GnRH signaling pathway	19/937	90/9334	0.211111	2.103	3.51225	0.00129233	0.0161781	PLA2G4A/PLA2G4D/ADCY7/EGR1/MAP3K1/CAMK2D/JUN/PTK2B/PRKCA/ITPR1/ADCY4/CAMK2B/MAP2K6/LHB/CALML4/MMP2/CACNA1S/MAPK13/CACNA1F	19
ssc05032	Morphine addiction	19/937	92/9334	0.206522	2.05728	3.40424	0.00169795	0.0191303	PDE4C/GNG3/GNAI1/ADCY7/GABRB1/GNG4/PRKCA/PDE1B/ADCY4/PDE3A/PDE4B/GRK3/GNAO1/GABRA2/GABRB2/GNG11/PDE1A/GABRG1/PDE10A	19
ssc05410	Hypertrophic cardiomyopathy	19/937	99/9334	0.191919	1.91182	3.04667	0.00406172	0.0348803	ITGB4/TPM1/SNTB2/AGT/ATP2A3/ITGA1/TTN/SLC8A1/IL6/TNF/ITGA5/CACNA2D2/SGCZ/ACE/ITGB6/ITGA4/CACNA1S/CACNA1F/ITGA8	19
ssc01230	Biosynthesis of amino acids	18/937	72/9334	0.25	2.49039	4.24066	0.000198489	0.00479209	PSAT1/PHGDH/ASNS/ENO2/ACO1/ENO1/ALDOA/ARG1/ALDOC/GOT2/PGAM1/PFKL/PGK1/TPI1/GAPDH/NAGS/PSPH/ENO4	18
ssc01521	EGFR tyrosine kinase inhibitor resistance	17/937	78/9334	0.217949	2.17111	3.46939	0.00158275	0.0184472	IL6R/PIK3R1/FGFR3/MET/ERBB3/FOXO3/EIF4E/BCL2L1/PRKCA/SHC3/PLCG2/FGF2/PDGFRB/VEGFA/IL6/PDGFD/EIF4E1B	17
ssc05412	Arrhythmogenic right ventricular cardiomyopathy	17/937	85/9334	0.2	1.99232	3.06994	0.00412785	0.0348803	CDH2/DSC2/ITGB4/GJA1/SNTB2/ATP2A3/ITGA1/SLC8A1/ITGA5/CACNA2D2/ACTN2/SGCZ/ITGB6/ITGA4/CACNA1S/CACNA1F/ITGA8	17
ssc00010	Glycolysis / Gluconeogenesis	16/937	62/9334	0.258065	2.57073	4.14504	0.000300058	0.00596587	ENO2/ENO1/ALDOA/PCK2/ALDOC/PGAM1/PFKL/PGK1/HK1/TPI1/GAPDH/LDHA/PCK1/ENO4/FBP1/ALDH1B1	16
ssc05140	Leishmaniasis	16/937	73/9334	0.219178	2.18336	3.39053	0.00202011	0.0220258	IL1A/C3/IFNGR2/JUN/SLA-DQA1/SLA-DQB1/NFKBIA/TNF/FCGR3A/SLA-DRB1/ITGAM/SLA-DOB/ITGA4/MAPK13/IL1B/SLA-DMA	16
ssc00140	Steroid hormone biosynthesis	15/937	64/9334	0.234375	2.33475	3.57904	0.00135637	0.0163733	HSD17B2/DHRS11/LOC100624700/AKR1C4/LOC110261008/CYP11A1/CYP1B1/CYP3A46/SULT2B1/CYP2B6B/HSD17B1/CYP2B6A/CYP3A22/CYP2E1/SULT1E1	15
ssc04672	Intestinal immune network for IgA production	12/937	50/9334	0.24	2.39078	3.29378	0.00323547	0.0312454	PIGR/SLA-DQA1/SLA-DQB1/IL15/ICOSLG/IL6/IL15RA/SLA-DRB1/SLA-DOB/ITGA4/TNFSF13B/SLA-DMA	12
ssc05332	Graft-versus-host disease	11/937	39/9334	0.282051	2.80968	3.78292	0.00117541	0.0152803	IL1A/SLA-DQA1/SLA-DQB1/IL6/TNF/SLA-DRB1/SLA-DOB/LOC100523789/IL1B/SLA-5/SLA-DMA	11
ssc00051	Fructose and mannose metabolism	10/937	32/9334	0.3125	3.11299	3.99948	0.000813843	0.01196	ALDOA/ALDOC/PMM1/PFKL/HK1/TPI1/TIGAR/MPI/FBP1/PFKFB3	10
